# Supplementary material for: Systematic analysis of the lysine succinylome in the model medicinal mushroom Ganoderma lucidum
Source: BMC Genomics. 2019 Jul 16;20:585. doi: 10.1186/s12864-019-5962-0 (PMC6636155; doi:10.1186/s12864-019-5962-0)
Supplement: Supplementary file 2 — The identifed succinylated peptides in G. lucidum (Table S1); Conservative analysis of the succinylated proteins (Table S2); Analysis the sequence motifs of the succinylpeptides (Table S3); GO functional annotation of the succinylproteins (Table S4); Subcellular localizations of the succinylated proteins (Table S5); The related proteins based on GO enrichment analysis (Table S6); The modified proteins based on KEGG pathway enrichment analysis (Table S7); The succinylated proteins based on domain enrichment analysis (Table S8); The proteins obtained from PPI network analysis (Table S9); Lysine succinylated enzymes related to triterpenoid and polysaccharide metabolism (Table S10). (XLSX 280 kb) [file 12864_2019_5962_MOESM2_ESM.xlsx]

## Sheet: Title page
Systematic analysis of the lysine succinylome in the model medicinal mushroom Ganoderma lucidum
Guangyuan Wang, Lili Xu, Hao Yu, Jie Gao, Lizhong Guo*
Table S1. The identifed succinylated peptides in G. lucidum
Table S2. Conservative analysis of the succinylated proteins
Table S3. Analysis the sequence motifs of the succinylpeptides
Table S4. GO functional annotation of the succinylproteins
Table S5. Subcellular localizations of the succinylated proteins
Table S6. The related proteins based on GO enrichment analysis
Table S7. The modified proteins based on KEGG pathway enrichment analysis
Table S8. The succinylated proteins based on domain enrichment analysis
Table S9. The proteins obtained from PPI network analysis
Table S10. Lysine succinylated enzymes related to triterpenoid and polysaccharide metabolism

## Sheet: Table S1
	Table S1. The identifed succinylated peptides in G. lucidum
Protein accession	Position	Amino acid	Protein name	UniprotKB accession	Score	Modified sequence	Mass error [ppm]	Charge	Localization probability	Subcellular Location	Biological Process	Cellular Component	Molecular Function	KEGG KO No.	KEGG Gene	KEGG pathway	IPR ID	Domain description
GL15031-R1_1	19	K	ATP synthase F1 gamma OS=Dichomitus squalens (strain LYAD-421) GN=DICSQDRAFT_88632 PE=3 SV=1	tr|R7SUX3|R7SUX3_DICSQ	58.917	NIEK(1)ITK	0.8044	2	1	cytosol, mitochondria	nucleoside metabolic process; purine nucleoside metabolic process; purine ribonucleoside monophosphate metabolic process; nucleotide metabolic process; single-organism process; purine ribonucleoside biosynthetic process; nucleoside biosynthetic process; biosynthetic process; ribonucleoside monophosphate biosynthetic process; cellular metabolic process; phosphate-containing compound metabolic proc…	proton-transporting ATP synthase complex, catalytic core F(1); membrane; membrane part; cell part; intracellular; proton-transporting two-sector ATPase complex; macromolecular complex; proton-transporting two-sector ATPase complex, catalytic domain; intracellular part; protein complex; cell; proton-transporting ATP synthase complex;	active transmembrane transporter activity; ATPase activity, coupled to transmembrane movement of ions; ion transmembrane transporter activity; primary active transmembrane transporter activity; ATPase activity, coupled to transmembrane movement of ions, rotational mechanism; hydrolase activity, acting on acid anhydrides; substrate-specific transporter activity; monovalent inorganic cation transme…	K02136	ATPeF1G; F-type H+-transporting ATPase subunit gamma	pco00190 Oxidative phosphorylation; pco01100 Metabolic pathways;
GL15031-R1_1	25	K	ATP synthase F1 gamma OS=Dichomitus squalens (strain LYAD-421) GN=DICSQDRAFT_88632 PE=3 SV=1	tr|R7SUX3|R7SUX3_DICSQ	87.806	SMK(1)MIASTK	0.59076	2	1	cytosol, mitochondria	nucleoside metabolic process; purine nucleoside metabolic process; purine ribonucleoside monophosphate metabolic process; nucleotide metabolic process; single-organism process; purine ribonucleoside biosynthetic process; nucleoside biosynthetic process; biosynthetic process; ribonucleoside monophosphate biosynthetic process; cellular metabolic process; phosphate-containing compound metabolic proc…	proton-transporting ATP synthase complex, catalytic core F(1); membrane; membrane part; cell part; intracellular; proton-transporting two-sector ATPase complex; macromolecular complex; proton-transporting two-sector ATPase complex, catalytic domain; intracellular part; protein complex; cell; proton-transporting ATP synthase complex;	active transmembrane transporter activity; ATPase activity, coupled to transmembrane movement of ions; ion transmembrane transporter activity; primary active transmembrane transporter activity; ATPase activity, coupled to transmembrane movement of ions, rotational mechanism; hydrolase activity, acting on acid anhydrides; substrate-specific transporter activity; monovalent inorganic cation transme…	K02136	ATPeF1G; F-type H+-transporting ATPase subunit gamma	pco00190 Oxidative phosphorylation; pco01100 Metabolic pathways;
GL15031-R1_1	43	K	ATP synthase F1 gamma OS=Dichomitus squalens (strain LYAD-421) GN=DICSQDRAFT_88632 PE=3 SV=1	tr|R7SUX3|R7SUX3_DICSQ	45.28	AMQAGK(1)DYGIANK	0.66301	2	1	cytosol, mitochondria	nucleoside metabolic process; purine nucleoside metabolic process; purine ribonucleoside monophosphate metabolic process; nucleotide metabolic process; single-organism process; purine ribonucleoside biosynthetic process; nucleoside biosynthetic process; biosynthetic process; ribonucleoside monophosphate biosynthetic process; cellular metabolic process; phosphate-containing compound metabolic proc…	proton-transporting ATP synthase complex, catalytic core F(1); membrane; membrane part; cell part; intracellular; proton-transporting two-sector ATPase complex; macromolecular complex; proton-transporting two-sector ATPase complex, catalytic domain; intracellular part; protein complex; cell; proton-transporting ATP synthase complex;	active transmembrane transporter activity; ATPase activity, coupled to transmembrane movement of ions; ion transmembrane transporter activity; primary active transmembrane transporter activity; ATPase activity, coupled to transmembrane movement of ions, rotational mechanism; hydrolase activity, acting on acid anhydrides; substrate-specific transporter activity; monovalent inorganic cation transme…	K02136	ATPeF1G; F-type H+-transporting ATPase subunit gamma	pco00190 Oxidative phosphorylation; pco01100 Metabolic pathways;
GL15031-R1_1	86	K	ATP synthase F1 gamma OS=Dichomitus squalens (strain LYAD-421) GN=DICSQDRAFT_88632 PE=3 SV=1	tr|R7SUX3|R7SUX3_DICSQ	102.5	GLCGGIHSSVSK(1)TTR	-1.5551	3	1	cytosol, mitochondria	nucleoside metabolic process; purine nucleoside metabolic process; purine ribonucleoside monophosphate metabolic process; nucleotide metabolic process; single-organism process; purine ribonucleoside biosynthetic process; nucleoside biosynthetic process; biosynthetic process; ribonucleoside monophosphate biosynthetic process; cellular metabolic process; phosphate-containing compound metabolic proc…	proton-transporting ATP synthase complex, catalytic core F(1); membrane; membrane part; cell part; intracellular; proton-transporting two-sector ATPase complex; macromolecular complex; proton-transporting two-sector ATPase complex, catalytic domain; intracellular part; protein complex; cell; proton-transporting ATP synthase complex;	active transmembrane transporter activity; ATPase activity, coupled to transmembrane movement of ions; ion transmembrane transporter activity; primary active transmembrane transporter activity; ATPase activity, coupled to transmembrane movement of ions, rotational mechanism; hydrolase activity, acting on acid anhydrides; substrate-specific transporter activity; monovalent inorganic cation transme…	K02136	ATPeF1G; F-type H+-transporting ATPase subunit gamma	pco00190 Oxidative phosphorylation; pco01100 Metabolic pathways;
GL15031-R1_1	112	K	ATP synthase F1 gamma OS=Dichomitus squalens (strain LYAD-421) GN=DICSQDRAFT_88632 PE=3 SV=1	tr|R7SUX3|R7SUX3_DICSQ	96.19	SK(1)AQLSR	-0.34084	2	1	cytosol, mitochondria	nucleoside metabolic process; purine nucleoside metabolic process; purine ribonucleoside monophosphate metabolic process; nucleotide metabolic process; single-organism process; purine ribonucleoside biosynthetic process; nucleoside biosynthetic process; biosynthetic process; ribonucleoside monophosphate biosynthetic process; cellular metabolic process; phosphate-containing compound metabolic proc…	proton-transporting ATP synthase complex, catalytic core F(1); membrane; membrane part; cell part; intracellular; proton-transporting two-sector ATPase complex; macromolecular complex; proton-transporting two-sector ATPase complex, catalytic domain; intracellular part; protein complex; cell; proton-transporting ATP synthase complex;	active transmembrane transporter activity; ATPase activity, coupled to transmembrane movement of ions; ion transmembrane transporter activity; primary active transmembrane transporter activity; ATPase activity, coupled to transmembrane movement of ions, rotational mechanism; hydrolase activity, acting on acid anhydrides; substrate-specific transporter activity; monovalent inorganic cation transme…	K02136	ATPeF1G; F-type H+-transporting ATPase subunit gamma	pco00190 Oxidative phosphorylation; pco01100 Metabolic pathways;
GL15152-R1_1	25	K	Unplaced genomic scaffold scaffold_1141, whole genome shotgun sequence OS=Paxillus rubicundulus Ve08.2h10 GN=PAXRUDRAFT_15657 PE=4 SV=1	tr|A0A0D0CYE8|A0A0D0CYE8_9HOMO	104.21	EAVYK(1)HFR	-0.56182	2	1	plasma membrane
GL15285-R1_1	89	K	Unplaced genomic scaffold scaffold_11, whole genome shotgun sequence OS=Hydnomerulius pinastri MD-312 GN=HYDPIDRAFT_89584 PE=3 SV=1	tr|A0A0C9WFE9|A0A0C9WFE9_9HOMO	50.353	LVVEDQK(1)PVR	0.35465	2	1	mitochondria
GL15484-R1_1	36	K	Mitochondrial 30S ribosomal protein S19 OS=Dichomitus squalens (strain LYAD-421) GN=DICSQDRAFT_89509 PE=3 SV=1	tr|R7ST41|R7ST41_DICSQ	41.621	HALENNIAIK(1)TQAR	1.9555	3	1	mitochondria	cellular protein metabolic process; biosynthetic process; primary metabolic process; cellular metabolic process; organic substance biosynthetic process; cellular biosynthetic process; organic substance metabolic process; metabolic process; cellular macromolecule biosynthetic process; cellular macromolecule metabolic process; gene expression; macromolecule metabolic process; protein metabolic proc…	ribosome; organelle; intracellular organelle; intracellular non-membrane-bounded organelle; cell part; intracellular; cytoplasm; macromolecular complex; intracellular part; cell; ribonucleoprotein complex; cytoplasmic part; non-membrane-bounded organelle;	organic cyclic compound binding; heterocyclic compound binding; RNA binding; binding; nucleic acid binding; structural molecule activity; structural constituent of ribosome;				IPR023575;	Ribosomal protein S19, superfamily;
GL15489-R1_1	508	K	Leucine-tRNA ligase OS=Dichomitus squalens (strain LYAD-421) GN=DICSQDRAFT_138696 PE=4 SV=1	tr|R7SU49|R7SU49_DICSQ	73.233	GLPVQQAK(1)PR	3.2761	2	1	cytosol	cellular aromatic compound metabolic process; cellular protein metabolic process; single-organism process; biosynthetic process; tRNA aminoacylation; cellular metabolic process; organic substance metabolic process; metabolic process; cellular amino acid metabolic process; heterocycle metabolic process; nucleobase-containing compound metabolic process; cellular nitrogen compound metabolic process;…	intracellular part; cell; cell part; intracellular; cytoplasm;	ligase activity, forming aminoacyl-tRNA and related compounds; ATP binding; aminoacyl-tRNA editing activity; nucleoside phosphate binding; carboxylic ester hydrolase activity; ligase activity, forming carbon-oxygen bonds; nucleoside binding; ion binding; ligase activity; hydrolase activity; nucleotide binding; heterocyclic compound binding; organic cyclic compound binding; ribonucleoside binding;…	K01869	LARS; leucyl-tRNA synthetase [EC:6.1.1.4]	pco00970 Aminoacyl-tRNA biosynthesis;	IPR014729; IPR013155; IPR009008; IPR002300; IPR009080;	Rossmann-like alpha/beta/alpha sandwich fold; Methionyl/Valyl/Leucyl/Isoleucyl-tRNA synthetase, anticodon-binding; Valyl/Leucyl/Isoleucyl-tRNA synthetase, editing domain; Aminoacyl-tRNA synthetase, class Ia; Aminoacyl-tRNA synthetase, class Ia, anticodon-binding;
GL15686-R1_1	292	K	Bifunctional purine biosynthesis protein ade10 OS=Laetiporus sulphureus 93-53 GN=LAESUDRAFT_673397 PE=3 SV=1	tr|A0A165G4J7|A0A165G4J7_9APHY	111.82	LNDVEK(1)K	1.1471	2	1	cytosol	nucleotide biosynthetic process; cellular aromatic compound metabolic process; nucleotide metabolic process; single-organism process; biosynthetic process; organonitrogen compound biosynthetic process; cellular metabolic process; phosphate-containing compound metabolic process; organic substance metabolic process; metabolic process; heterocycle metabolic process; aromatic compound biosynthetic pr…		hydrolase activity, acting on carbon-nitrogen (but not peptide) bonds, in cyclic amidines; phosphoribosylaminoimidazolecarboxamide formyltransferase activity; catalytic activity; transferase activity, transferring one-carbon groups; hydrolase activity; cyclohydrolase activity; hydroxymethyl-, formyl- and related transferase activity; transferase activity; hydrolase activity, acting on carbon-nitr…	K00602	purH; phosphoribosylaminoimidazolecarboxamide formyltransferase / IMP cyclohydrolase [EC:2.1.2.3 3.5.4.10]	pco00230 Purine metabolism; pco01100 Metabolic pathways; pco01130 Biosynthesis of antibiotics; pco00670 One carbon pool by folate; pco01110 Biosynthesis of secondary metabolites;	IPR016193; IPR024050; IPR024051; IPR011607;	Cytidine deaminase-like; AICAR transformylase, insert domain; AICAR transformylase domain; Methylglyoxal synthase-like domain;
GL15704-R1_1	57	K	NADH-ubiquinone oxidoreductase 20 subunit OS=Hypsizygus marmoreus GN=nuo20.9 PE=4 SV=1	tr|A0A151VTQ7|A0A151VTQ7_HYPMA	47.187	WDPSQLK(1)IR	-1.4489	2	1	nuclear							IPR024549; IPR019721;	NADH-ubiquinone oxidoreductase, 21kDa subunit, C-terminal, fungi; NADH-ubiquinone oxidoreductase, 21kDa subunit, N-terminal;
GL15754-R1_1	151	K	Dihydroxyacetone kinase OS=Laetiporus sulphureus 93-53 GN=LAESUDRAFT_673642 PE=4 SV=1	tr|A0A165G840|A0A165G840_9APHY	62.464	TQGK(1)IVGR	0.84002	2	1	cytosol	alditol metabolic process; organic hydroxy compound metabolic process; alcohol metabolic process; small molecule metabolic process; single-organism cellular process; glycerol metabolic process; single-organism process; primary metabolic process; carbohydrate metabolic process; polyol metabolic process; cellular metabolic process; organic substance metabolic process; single-organism carbohydrate m…		ATP binding; nucleoside phosphate binding; phosphotransferase activity, alcohol group as acceptor; glycerone kinase activity; nucleoside binding; ion binding; nucleotide binding; organic cyclic compound binding; heterocyclic compound binding; ribonucleoside binding; carbohydrate derivative binding; kinase activity; catalytic activity; ribonucleotide binding; binding; purine ribonucleoside binding…				IPR004007; IPR004006;	DhaL domain; DhaK domain;
GL15901-R1_1	91	K	Delta-endotoxin CytB OS=Cylindrobasidium torrendii FP15055 ss-10 GN=CYLTODRAFT_433538 PE=4 SV=1	tr|A0A0D7AUU1|A0A0D7AUU1_9HOMO	64.104	AQINSAFNNLEK(1)K	-2.2383	2	1	cytosol	pathogenesis; multi-organism process;	extracellular region;
GL15906-R1_1	139	K	Volvatoxin A2 OS=Neolentinus lepideus HHB14362 ss-1 GN=NEOLEDRAFT_1131128 PE=4 SV=1	tr|A0A165TT27|A0A165TT27_9HOMO	71.558	GVLTSTK(1)SHDTEK	0.65546	3	1	cytosol	pathogenesis; multi-organism process;	extracellular region;
GL15912-R1_1	121	K	Succinate dehydrogenase [ubiquinone] iron-sulfur subunit, mitochondrial OS=Fomitopsis pinicola (strain FP-58527) GN=FOMPIDRAFT_1133380 PE=3 SV=1	tr|S8DUS9|S8DUS9_FOMPI	60.255	IDTNASK(1)DTK	-0.59756	2	1	mitochondria	tricarboxylic acid metabolic process; oxidation-reduction process; small molecule metabolic process; single-organism cellular process; tricarboxylic acid cycle; single-organism process; primary metabolic process; cellular respiration; cellular metabolic process; organic substance metabolic process; citrate metabolic process; metabolic process; generation of precursor metabolites and energy; aerob…		electron carrier activity; 2 iron, 2 sulfur cluster binding; catalytic activity; binding; iron-sulfur cluster binding; metal cluster binding; oxidoreductase activity;	K00235	SDHB; succinate dehydrogenase (ubiquinone) iron-sulfur subunit [EC:1.3.5.1]	pco00190 Oxidative phosphorylation; pco01200 Carbon metabolism; pco01100 Metabolic pathways; pco01130 Biosynthesis of antibiotics; pco00020 Citrate cycle (TCA cycle); pco01110 Biosynthesis of secondary metabolites;	IPR017896; IPR001041; IPR009051; IPR012675; IPR025192;	4Fe-4S ferredoxin-type, iron-sulphur binding domain; 2Fe-2S ferredoxin-type iron-sulfur binding domain; Alpha-helical ferredoxin; Beta-grasp domain; Succinate dehydogenase/fumarate reductase N-terminal;
GL15912-R1_1	223	K	Succinate dehydrogenase [ubiquinone] iron-sulfur subunit, mitochondrial OS=Fomitopsis pinicola (strain FP-58527) GN=FOMPIDRAFT_1133380 PE=3 SV=1	tr|S8DUS9|S8DUS9_FOMPI	55.441	DTYK(1)AHR	-1.3195	2	1	mitochondria	tricarboxylic acid metabolic process; oxidation-reduction process; small molecule metabolic process; single-organism cellular process; tricarboxylic acid cycle; single-organism process; primary metabolic process; cellular respiration; cellular metabolic process; organic substance metabolic process; citrate metabolic process; metabolic process; generation of precursor metabolites and energy; aerob…		electron carrier activity; 2 iron, 2 sulfur cluster binding; catalytic activity; binding; iron-sulfur cluster binding; metal cluster binding; oxidoreductase activity;	K00235	SDHB; succinate dehydrogenase (ubiquinone) iron-sulfur subunit [EC:1.3.5.1]	pco00190 Oxidative phosphorylation; pco01200 Carbon metabolism; pco01100 Metabolic pathways; pco01130 Biosynthesis of antibiotics; pco00020 Citrate cycle (TCA cycle); pco01110 Biosynthesis of secondary metabolites;	IPR017896; IPR001041; IPR009051; IPR012675; IPR025192;	4Fe-4S ferredoxin-type, iron-sulphur binding domain; 2Fe-2S ferredoxin-type iron-sulfur binding domain; Alpha-helical ferredoxin; Beta-grasp domain; Succinate dehydogenase/fumarate reductase N-terminal;
GL15930-R1_1	16	K	DUF1348-domain-containing protein OS=Daedalea quercina L-15889 GN=DAEQUDRAFT_744636 PE=4 SV=1	tr|A0A165RDG1|A0A165RDG1_9APHY	46.892	APIVPPFTAETAHQK(1)VK	-1.8182	3	1	cytosol				K09958			IPR032710;	NTF2-like domain;
GL15930-R1_1	50	K	DUF1348-domain-containing protein OS=Daedalea quercina L-15889 GN=DAEQUDRAFT_744636 PE=4 SV=1	tr|A0A165RDG1|A0A165RDG1_9APHY	60.788	GQFLK(1)GR	-0.54379	2	1	cytosol				K09958			IPR032710;	NTF2-like domain;
GL15930-R1_1	73	K	DUF1348-domain-containing protein OS=Daedalea quercina L-15889 GN=DAEQUDRAFT_744636 PE=4 SV=1	tr|A0A165RDG1|A0A165RDG1_9APHY	84.507	K(1)ELFAFTDNK	-1.7636	2	1	cytosol				K09958			IPR032710;	NTF2-like domain;
GL15965-R1_1	807	K	Dehydrogenase E1 and transketolase domain-containing protein 1 OS=Dichomitus squalens (strain LYAD-421) GN=DICSQDRAFT_182608 PE=4 SV=1	tr|R7SRH7|R7SRH7_DICSQ	59.067	LYYDLVK(1)ER	-1.6675	2	1	mitochondria	metabolic process;		catalytic activity; oxidoreductase activity, acting on the aldehyde or oxo group of donors, disulfide as acceptor; oxidoreductase activity; oxidoreductase activity, acting on the aldehyde or oxo group of donors;	K15791			IPR031717; IPR029061; IPR001017; IPR005475;	Multifunctional 2-oxoglutarate metabolism enzyme, C-terminal; Thiamin diphosphate-binding fold; Dehydrogenase, E1 component; Transketolase-like, pyrimidine-binding domain;
GL16050-R1_1	31	K	S-adenosyl-L-methionine-dependent methyltransferase (Fragment) OS=Fibulorhizoctonia sp. CBS 109695 GN=FIBSPDRAFT_785431 PE=4 SV=1	tr|A0A166M9R9|A0A166M9R9_9HOMO	94.692	LLLQQCK(1)LDR	-0.79719	2	1	cytosol							IPR029063;	S-adenosyl-L-methionine-dependent methyltransferase;
GL16114-R1_1	30	K	Unplaced genomic scaffold K443scaffold_3, whole genome shotgun sequence OS=Laccaria amethystina LaAM-08-1 GN=K443DRAFT_386188 PE=4 SV=1	tr|A0A0C9Y651|A0A0C9Y651_9AGAR	79.659	K(1)DLIQDLYIR	0.45446	2	1	mitochondria	nucleoside metabolic process; purine nucleoside metabolic process; purine ribonucleoside monophosphate metabolic process; nucleotide metabolic process; single-organism process; purine ribonucleoside biosynthetic process; nucleoside biosynthetic process; biosynthetic process; ribonucleoside monophosphate biosynthetic process; cellular metabolic process; phosphate-containing compound metabolic proc…	intracellular organelle; membrane; mitochondrial part; organelle membrane; organelle envelope; intracellular organelle part; cytoplasm; macromolecular complex; intracellular part; mitochondrial proton-transporting ATP synthase complex, coupling factor F(o); cell; mitochondrial membrane part; proton-transporting ATP synthase complex; mitochondrion; organelle part; intracellular membrane-bounded or…		K02141	ATPeFH; F-type H+-transporting ATPase subunit h	pco00190 Oxidative phosphorylation; pco01100 Metabolic pathways;
GL16156-R1_1	234	K	Glutathione S-transferase C-terminal-like protein OS=Dichomitus squalens (strain LYAD-421) GN=DICSQDRAFT_62518 PE=3 SV=1	tr|R7SWQ8|R7SWQ8_DICSQ	40.352	MAQLK(1)EEGK	1.1649	2	1	nuclear			protein binding; binding;	K00799	GST; glutathione S-transferase [EC:2.5.1.18]	pco00480 Glutathione metabolism;	IPR004046; IPR010987; IPR012336; IPR004045;	Glutathione S-transferase, C-terminal; Glutathione S-transferase, C-terminal-like; Thioredoxin-like fold; Glutathione S-transferase, N-terminal;
GL16156-R1_1	256	K	Glutathione S-transferase C-terminal-like protein OS=Dichomitus squalens (strain LYAD-421) GN=DICSQDRAFT_62518 PE=3 SV=1	tr|R7SWQ8|R7SWQ8_DICSQ	64.82	GIK(1)EYLASER	-3.4411	2	1	nuclear			protein binding; binding;	K00799	GST; glutathione S-transferase [EC:2.5.1.18]	pco00480 Glutathione metabolism;	IPR004046; IPR010987; IPR012336; IPR004045;	Glutathione S-transferase, C-terminal; Glutathione S-transferase, C-terminal-like; Thioredoxin-like fold; Glutathione S-transferase, N-terminal;
GL16218-R1_1	416	K	T-complex protein 1 OS=Dichomitus squalens (strain LYAD-421) GN=DICSQDRAFT_112115 PE=3 SV=1	tr|R7SQF5|R7SQF5_DICSQ	50.966	ALIK(1)DPR	2.476	2	1	mitochondria	protein folding; metabolic process; cellular protein metabolic process; cellular macromolecule metabolic process; macromolecule metabolic process; protein metabolic process; primary metabolic process; cellular process; cellular metabolic process; organic substance metabolic process;		ATP binding; nucleoside phosphate binding; nucleoside binding; ion binding; protein binding; nucleotide binding; organic cyclic compound binding; heterocyclic compound binding; ribonucleoside binding; carbohydrate derivative binding; ribonucleotide binding; binding; purine ribonucleoside binding; anion binding; purine ribonucleotide binding; unfolded protein binding; adenyl ribonucleotide binding…	K09500			IPR027410; IPR027409; IPR027413;	TCP-1-like chaperonin intermediate domain; GroEL-like apical domain; GroEL-like equatorial domain;
GL16501-R1_1	347	K	LuxS/MPP-like metallohydrolase OS=Dichomitus squalens (strain LYAD-421) GN=DICSQDRAFT_60689 PE=4 SV=1	tr|R7T087|R7T087_DICSQ	73.834	AAGSLSGEALQK(1)AVAK	-1.183	2	1	mitochondria			metal ion binding; cation binding; catalytic activity; binding; ion binding;	K00415	QCR2; ubiquinol-cytochrome c reductase core subunit 2	pco00190 Oxidative phosphorylation; pco01100 Metabolic pathways;	IPR011765; IPR011249; IPR011237;	Peptidase M16, N-terminal; Metalloenzyme, LuxS/M16 peptidase-like; Peptidase M16 domain;
GL16501-R1_1	353	K	LuxS/MPP-like metallohydrolase OS=Dichomitus squalens (strain LYAD-421) GN=DICSQDRAFT_60689 PE=4 SV=1	tr|R7T087|R7T087_DICSQ	78.324	AK(1)FAAASSLDAR	-0.32347	2	1	mitochondria			metal ion binding; cation binding; catalytic activity; binding; ion binding;	K00415	QCR2; ubiquinol-cytochrome c reductase core subunit 2	pco00190 Oxidative phosphorylation; pco01100 Metabolic pathways;	IPR011765; IPR011249; IPR011237;	Peptidase M16, N-terminal; Metalloenzyme, LuxS/M16 peptidase-like; Peptidase M16 domain;
GL16501-R1_1	399	K	LuxS/MPP-like metallohydrolase OS=Dichomitus squalens (strain LYAD-421) GN=DICSQDRAFT_60689 PE=4 SV=1	tr|R7T087|R7T087_DICSQ	62.055	VDASAYSK(1)AAASLLK	-1.9627	2	1	mitochondria			metal ion binding; cation binding; catalytic activity; binding; ion binding;	K00415	QCR2; ubiquinol-cytochrome c reductase core subunit 2	pco00190 Oxidative phosphorylation; pco01100 Metabolic pathways;	IPR011765; IPR011249; IPR011237;	Peptidase M16, N-terminal; Metalloenzyme, LuxS/M16 peptidase-like; Peptidase M16 domain;
GL16582-R1_1	4	K	Glutathione S-transferase OS=Dichomitus squalens (strain LYAD-421) GN=DICSQDRAFT_161976 PE=3 SV=1	tr|R7SXW4|R7SXW4_DICSQ	58.981	VLK(1)LYGHPR	2.3066	2	1	mitochondria			protein binding; binding;	K00799	GST; glutathione S-transferase [EC:2.5.1.18]	pco00480 Glutathione metabolism;	IPR004046; IPR010987; IPR012336; IPR004045;	Glutathione S-transferase, C-terminal; Glutathione S-transferase, C-terminal-like; Thioredoxin-like fold; Glutathione S-transferase, N-terminal;
GL16582-R1_1	154	K	Glutathione S-transferase OS=Dichomitus squalens (strain LYAD-421) GN=DICSQDRAFT_161976 PE=3 SV=1	tr|R7SXW4|R7SXW4_DICSQ	53.448	LDGYEAMLSK(1)TK	-1.2313	2	1	mitochondria			protein binding; binding;	K00799	GST; glutathione S-transferase [EC:2.5.1.18]	pco00480 Glutathione metabolism;	IPR004046; IPR010987; IPR012336; IPR004045;	Glutathione S-transferase, C-terminal; Glutathione S-transferase, C-terminal-like; Thioredoxin-like fold; Glutathione S-transferase, N-terminal;
GL16611-R1_1	39	K	NADH-ubiquinone oxidoreductase OS=Dichomitus squalens (strain LYAD-421) GN=DICSQDRAFT_93733 PE=4 SV=1	tr|R7SJK6|R7SJK6_DICSQ	68.657	YGGLK(1)DQDR	0.98105	2	1	mitochondria	single-organism process; metabolic process; oxidation-reduction process; single-organism metabolic process;		oxidoreductase activity, acting on NAD(P)H; nucleoside phosphate binding; ion binding; NADH dehydrogenase (quinone) activity; nucleotide binding; 4 iron, 4 sulfur cluster binding; cofactor binding; oxidoreductase activity, acting on NAD(P)H, quinone or similar compound as acceptor; NADH dehydrogenase (ubiquinone) activity; oxidoreductase activity; heterocyclic compound binding; organic cyclic com…	K03942	NDUFV1; NADH dehydrogenase (ubiquinone) flavoprotein 1 [EC:1.6.5.3 1.6.99.3]	pco00190 Oxidative phosphorylation; pco01100 Metabolic pathways;	IPR011538; IPR019554; IPR019575;	NADH-ubiquinone oxidoreductase 51 kDa subunit, FMN-binding domain; Soluble ligand binding domain; NADH-ubiquinone oxidoreductase 51 kDa subunit, iron-sulphur binding domain;
GL16611-R1_1	57	K	NADH-ubiquinone oxidoreductase OS=Dichomitus squalens (strain LYAD-421) GN=DICSQDRAFT_93733 PE=4 SV=1	tr|R7SJK6|R7SJK6_DICSQ	103.87	HDHGIK(1)GAQSR	-0.72608	3	1	mitochondria	single-organism process; metabolic process; oxidation-reduction process; single-organism metabolic process;		oxidoreductase activity, acting on NAD(P)H; nucleoside phosphate binding; ion binding; NADH dehydrogenase (quinone) activity; nucleotide binding; 4 iron, 4 sulfur cluster binding; cofactor binding; oxidoreductase activity, acting on NAD(P)H, quinone or similar compound as acceptor; NADH dehydrogenase (ubiquinone) activity; oxidoreductase activity; heterocyclic compound binding; organic cyclic com…	K03942	NDUFV1; NADH dehydrogenase (ubiquinone) flavoprotein 1 [EC:1.6.5.3 1.6.99.3]	pco00190 Oxidative phosphorylation; pco01100 Metabolic pathways;	IPR011538; IPR019554; IPR019575;	NADH-ubiquinone oxidoreductase 51 kDa subunit, FMN-binding domain; Soluble ligand binding domain; NADH-ubiquinone oxidoreductase 51 kDa subunit, iron-sulphur binding domain;
GL16611-R1_1	69	K	NADH-ubiquinone oxidoreductase OS=Dichomitus squalens (strain LYAD-421) GN=DICSQDRAFT_93733 PE=4 SV=1	tr|R7SJK6|R7SJK6_DICSQ	56.721	TK(1)DILLK	1.9108	2	1	mitochondria	single-organism process; metabolic process; oxidation-reduction process; single-organism metabolic process;		oxidoreductase activity, acting on NAD(P)H; nucleoside phosphate binding; ion binding; NADH dehydrogenase (quinone) activity; nucleotide binding; 4 iron, 4 sulfur cluster binding; cofactor binding; oxidoreductase activity, acting on NAD(P)H, quinone or similar compound as acceptor; NADH dehydrogenase (ubiquinone) activity; oxidoreductase activity; heterocyclic compound binding; organic cyclic com…	K03942	NDUFV1; NADH dehydrogenase (ubiquinone) flavoprotein 1 [EC:1.6.5.3 1.6.99.3]	pco00190 Oxidative phosphorylation; pco01100 Metabolic pathways;	IPR011538; IPR019554; IPR019575;	NADH-ubiquinone oxidoreductase 51 kDa subunit, FMN-binding domain; Soluble ligand binding domain; NADH-ubiquinone oxidoreductase 51 kDa subunit, iron-sulphur binding domain;
GL16611-R1_1	371	K	NADH-ubiquinone oxidoreductase OS=Dichomitus squalens (strain LYAD-421) GN=DICSQDRAFT_93733 PE=4 SV=1	tr|R7SJK6|R7SJK6_DICSQ	70.028	STDIVK(1)AIAR	1.8339	2	1	mitochondria	single-organism process; metabolic process; oxidation-reduction process; single-organism metabolic process;		oxidoreductase activity, acting on NAD(P)H; nucleoside phosphate binding; ion binding; NADH dehydrogenase (quinone) activity; nucleotide binding; 4 iron, 4 sulfur cluster binding; cofactor binding; oxidoreductase activity, acting on NAD(P)H, quinone or similar compound as acceptor; NADH dehydrogenase (ubiquinone) activity; oxidoreductase activity; heterocyclic compound binding; organic cyclic com…	K03942	NDUFV1; NADH dehydrogenase (ubiquinone) flavoprotein 1 [EC:1.6.5.3 1.6.99.3]	pco00190 Oxidative phosphorylation; pco01100 Metabolic pathways;	IPR011538; IPR019554; IPR019575;	NADH-ubiquinone oxidoreductase 51 kDa subunit, FMN-binding domain; Soluble ligand binding domain; NADH-ubiquinone oxidoreductase 51 kDa subunit, iron-sulphur binding domain;
GL16697-R1_1	20	K	Phosphoribosylformylglycinamidine synthase OS=Hypsizygus marmoreus GN=ADE6 PE=3 SV=1	tr|A0A151W328|A0A151W328_HYPMA	57.177	DVVLK(1)NIR	-1.6183	2	1	mitochondria	nucleotide biosynthetic process; cellular aromatic compound metabolic process; purine ribonucleoside monophosphate metabolic process; ribonucleotide metabolic process; nucleotide metabolic process; single-organism process; biosynthetic process; organonitrogen compound biosynthetic process; ribonucleoside monophosphate biosynthetic process; cellular metabolic process; IMP metabolic process; phosph…		ligase activity, forming carbon-nitrogen bonds; phosphoribosylformylglycinamidine synthase activity; carbon-nitrogen ligase activity, with glutamine as amido-N-donor; catalytic activity; ligase activity;	K01952	purL; phosphoribosylformylglycinamidine synthase [EC:6.3.5.3]	pco00230 Purine metabolism; pco01100 Metabolic pathways; pco01130 Biosynthesis of antibiotics; pco01110 Biosynthesis of secondary metabolites;	IPR016188; IPR010918; IPR017926; IPR029062;	PurM-like, N-terminal domain; AIR synthase-related protein, C-terminal domain; Glutamine amidotransferase; Class I glutamine amidotransferase-like;
GL16697-R1_1	630	K	Phosphoribosylformylglycinamidine synthase OS=Hypsizygus marmoreus GN=ADE6 PE=3 SV=1	tr|A0A151W328|A0A151W328_HYPMA	58.981	LLK(1)QDVIR	1.0262	2	1	mitochondria	nucleotide biosynthetic process; cellular aromatic compound metabolic process; purine ribonucleoside monophosphate metabolic process; ribonucleotide metabolic process; nucleotide metabolic process; single-organism process; biosynthetic process; organonitrogen compound biosynthetic process; ribonucleoside monophosphate biosynthetic process; cellular metabolic process; IMP metabolic process; phosph…		ligase activity, forming carbon-nitrogen bonds; phosphoribosylformylglycinamidine synthase activity; carbon-nitrogen ligase activity, with glutamine as amido-N-donor; catalytic activity; ligase activity;	K01952	purL; phosphoribosylformylglycinamidine synthase [EC:6.3.5.3]	pco00230 Purine metabolism; pco01100 Metabolic pathways; pco01130 Biosynthesis of antibiotics; pco01110 Biosynthesis of secondary metabolites;	IPR016188; IPR010918; IPR017926; IPR029062;	PurM-like, N-terminal domain; AIR synthase-related protein, C-terminal domain; Glutamine amidotransferase; Class I glutamine amidotransferase-like;
GL16711-R1_1	442	K	Unplaced genomic scaffold CY34scaffold_53, whole genome shotgun sequence OS=Suillus luteus UH-Slu-Lm8-n1 GN=CY34DRAFT_802320 PE=3 SV=1	tr|A0A0D0ASM6|A0A0D0ASM6_9HOMO	81.625	DAAVPEK(1)LASR	0.75761	2	1	mitochondria			organic cyclic compound binding; heterocyclic compound binding; transferase activity, transferring nitrogenous groups; catalytic activity; binding; ion binding; anion binding; transaminase activity; transferase activity; cofactor binding; pyridoxal phosphate binding;	K00823	puuE; 4-aminobutyrate aminotransferase [EC:2.6.1.19]	pco00650 Butanoate metabolism; pco01100 Metabolic pathways; pco00250 Alanine, aspartate and glutamate metabolism; pco00640 Propanoate metabolism; pco00410 beta-Alanine metabolism;	IPR015424; IPR015422; IPR015421;	Pyridoxal phosphate-dependent transferase; Pyridoxal phosphate-dependent transferase, major region, subdomain 2; Pyridoxal phosphate-dependent transferase, major region, subdomain 1;
GL16715-R1_1	222	K	Cysteine synthase OS=Laetiporus sulphureus 93-53 GN=LAESUDRAFT_643961 PE=4 SV=1	tr|A0A165GS07|A0A165GS07_9APHY	52.579	ALK(0.061)EK(0.939)SDGR	-0.69075	2	0.938704	mitochondria	sulfur amino acid biosynthetic process; organic acid biosynthetic process; single-organism process; biosynthetic process; organonitrogen compound biosynthetic process; cellular metabolic process; sulfur compound biosynthetic process; sulfur amino acid metabolic process; organic substance metabolic process; metabolic process; cellular amino acid metabolic process; alpha-amino acid biosynthetic pro…			K01738	cysK; cysteine synthase A [EC:2.5.1.47]	pco01200 Carbon metabolism; pco01100 Metabolic pathways; pco01130 Biosynthesis of antibiotics; pco01230 Biosynthesis of amino acids; pco00270 Cysteine and methionine metabolism; pco01110 Biosynthesis of secondary metabolites; pco00920 Sulfur metabolism;	IPR001926;	Tryptophan synthase beta subunit-like PLP-dependent enzyme;
GL16746-R1_1	4	K	Glutathione S-transferase C-terminal-like protein OS=Dichomitus squalens (strain LYAD-421) GN=DICSQDRAFT_107335 PE=3 SV=1	tr|R7SWW3|R7SWW3_DICSQ	77.776	VLK(1)LYGNPHSTCTAR	2.1957	2	1	cytosol			protein binding; binding;	K00799	GST; glutathione S-transferase [EC:2.5.1.18]	pco00480 Glutathione metabolism;	IPR004046; IPR010987; IPR004045; IPR012336;	Glutathione S-transferase, C-terminal; Glutathione S-transferase, C-terminal-like; Glutathione S-transferase, N-terminal; Thioredoxin-like fold;
GL16746-R1_1	77	K	Glutathione S-transferase C-terminal-like protein OS=Dichomitus squalens (strain LYAD-421) GN=DICSQDRAFT_107335 PE=3 SV=1	tr|R7SWW3|R7SWW3_DICSQ	56.404	YLALK(1)YGGIGK	-3.5129	2	1	cytosol			protein binding; binding;	K00799	GST; glutathione S-transferase [EC:2.5.1.18]	pco00480 Glutathione metabolism;	IPR004046; IPR010987; IPR004045; IPR012336;	Glutathione S-transferase, C-terminal; Glutathione S-transferase, C-terminal-like; Glutathione S-transferase, N-terminal; Thioredoxin-like fold;
GL16746-R1_1	138	K	Glutathione S-transferase C-terminal-like protein OS=Dichomitus squalens (strain LYAD-421) GN=DICSQDRAFT_107335 PE=3 SV=1	tr|R7SWW3|R7SWW3_DICSQ	101.54	LK(1)VQLEAK	-0.86098	2	1	cytosol			protein binding; binding;	K00799	GST; glutathione S-transferase [EC:2.5.1.18]	pco00480 Glutathione metabolism;	IPR004046; IPR010987; IPR004045; IPR012336;	Glutathione S-transferase, C-terminal; Glutathione S-transferase, C-terminal-like; Glutathione S-transferase, N-terminal; Thioredoxin-like fold;
GL16746-R1_1	208	K	Glutathione S-transferase C-terminal-like protein OS=Dichomitus squalens (strain LYAD-421) GN=DICSQDRAFT_107335 PE=3 SV=1	tr|R7SWW3|R7SWW3_DICSQ	59.908	PSWQK(1)VSAR	-0.38154	2	1	cytosol			protein binding; binding;	K00799	GST; glutathione S-transferase [EC:2.5.1.18]	pco00480 Glutathione metabolism;	IPR004046; IPR010987; IPR004045; IPR012336;	Glutathione S-transferase, C-terminal; Glutathione S-transferase, C-terminal-like; Glutathione S-transferase, N-terminal; Thioredoxin-like fold;
GL16814-R1_1	260	K	Carbohydrate-Binding Module Family 12 protein OS=Pycnoporus cinnabarinus GN=BN946_scf184884.g58 PE=4 SV=1	tr|A0A060SC97|A0A060SC97_PYCCI	58.885	VELDK(1)LPARPVEGGR	2.616	2	1	cytosol	metabolic process; carbohydrate metabolic process; primary metabolic process; organic substance metabolic process;	extracellular region;	hydrolase activity, hydrolyzing O-glycosyl compounds; carbohydrate binding; hydrolase activity; catalytic activity; binding; hydrolase activity, acting on glycosyl bonds;				IPR003610; IPR024518;	Carbohydrate-binding module family 5/12; Domain of unknown function DUF3421;
GL16996-R1_1	22	K	60S ribosomal protein L20 OS=Pycnoporus cinnabarinus GN=BN946_scf184921.g34 PE=3 SV=1	tr|A0A060STH8|A0A060STH8_PYCCI	50.897	HLPTENDPTPK(1)IYR	0.15378	3	1	nuclear	cellular protein metabolic process; biosynthetic process; primary metabolic process; cellular metabolic process; organic substance biosynthetic process; cellular biosynthetic process; organic substance metabolic process; metabolic process; cellular macromolecule biosynthetic process; cellular macromolecule metabolic process; gene expression; macromolecule metabolic process; protein metabolic proc…	ribosome; organelle; intracellular organelle; intracellular non-membrane-bounded organelle; cell part; intracellular; cytoplasm; macromolecular complex; intracellular part; cell; ribonucleoprotein complex; cytoplasmic part; non-membrane-bounded organelle;	structural constituent of ribosome; structural molecule activity;	K02882	RP-L18Ae; large subunit ribosomal protein L18Ae	pco03010 Ribosome;	IPR023573;	Ribosomal protein 50S-L18Ae/60S-L20/60S-L18A;
GL16996-R1_1	37	K	60S ribosomal protein L20 OS=Pycnoporus cinnabarinus GN=BN946_scf184921.g34 PE=3 SV=1	tr|A0A060STH8|A0A060STH8_PYCCI	62.088	IFAPNEVVAK(1)SR	0.34931	2	1	nuclear	cellular protein metabolic process; biosynthetic process; primary metabolic process; cellular metabolic process; organic substance biosynthetic process; cellular biosynthetic process; organic substance metabolic process; metabolic process; cellular macromolecule biosynthetic process; cellular macromolecule metabolic process; gene expression; macromolecule metabolic process; protein metabolic proc…	ribosome; organelle; intracellular organelle; intracellular non-membrane-bounded organelle; cell part; intracellular; cytoplasm; macromolecular complex; intracellular part; cell; ribonucleoprotein complex; cytoplasmic part; non-membrane-bounded organelle;	structural constituent of ribosome; structural molecule activity;	K02882	RP-L18Ae; large subunit ribosomal protein L18Ae	pco03010 Ribosome;	IPR023573;	Ribosomal protein 50S-L18Ae/60S-L20/60S-L18A;
GL16996-R1_1	130	K	60S ribosomal protein L20 OS=Pycnoporus cinnabarinus GN=BN946_scf184921.g34 PE=3 SV=1	tr|A0A060STH8|A0A060STH8_PYCCI	66.267	VVEIEK(1)SDDVR	1.3996	2	1	nuclear	cellular protein metabolic process; biosynthetic process; primary metabolic process; cellular metabolic process; organic substance biosynthetic process; cellular biosynthetic process; organic substance metabolic process; metabolic process; cellular macromolecule biosynthetic process; cellular macromolecule metabolic process; gene expression; macromolecule metabolic process; protein metabolic proc…	ribosome; organelle; intracellular organelle; intracellular non-membrane-bounded organelle; cell part; intracellular; cytoplasm; macromolecular complex; intracellular part; cell; ribonucleoprotein complex; cytoplasmic part; non-membrane-bounded organelle;	structural constituent of ribosome; structural molecule activity;	K02882	RP-L18Ae; large subunit ribosomal protein L18Ae	pco03010 Ribosome;	IPR023573;	Ribosomal protein 50S-L18Ae/60S-L20/60S-L18A;
GL17001-R1_1	200	K	GroES-like protein OS=Daedalea quercina L-15889 GN=DAEQUDRAFT_708528 PE=3 SV=1	tr|A0A165R9F4|A0A165R9F4_9APHY	63.565	GIK(1)TDIAK	0.11937	2	1	cytosol	single-organism process; metabolic process; oxidation-reduction process; single-organism metabolic process;		transition metal ion binding; catalytic activity; binding; ion binding; metal ion binding; cation binding; zinc ion binding; oxidoreductase activity;	K17818	ARD1; D-arabinitol dehydrogenase (NADP+) [EC:1.1.1.287]	pco01100 Metabolic pathways; pco00040 Pentose and glucuronate interconversions;	IPR011032; IPR016040; IPR013154; IPR013149;	GroES-like; NAD(P)-binding domain; Alcohol dehydrogenase, N-terminal; Alcohol dehydrogenase, C-terminal;
GL17170-R1_1	947	K	NAD-dependent glutamate dehydrogenase OS=Dichomitus squalens (strain LYAD-421) GN=DICSQDRAFT_161738 PE=4 SV=1	tr|R7SXQ5|R7SXQ5_DICSQ	67.035	LQGAK(1)PR	1.477	2	1	cytosol, nuclear	dicarboxylic acid metabolic process; alpha-amino acid catabolic process; single-organism process; glutamate catabolic process; cellular metabolic process; organic substance metabolic process; metabolic process; dicarboxylic acid catabolic process; cellular amino acid metabolic process; glutamate metabolic process; cellular catabolic process; 2-oxoglutarate metabolic process; cellular process; fum…		oxidoreductase activity, acting on the CH-NH2 group of donors; glutamate dehydrogenase (NAD+) activity; catalytic activity; oxidoreductase activity, acting on the CH-NH2 group of donors, NAD or NADP as acceptor; oxidoreductase activity;	K15371	GDH2; glutamate dehydrogenase [EC:1.4.1.2]	pco01100 Metabolic pathways; pco00910 Nitrogen metabolism; pco00220 Arginine biosynthesis; pco00250 Alanine, aspartate and glutamate metabolism; pco00430 Taurine and hypotaurine metabolism;	IPR006096; IPR016040;	Glutamate/phenylalanine/leucine/valine dehydrogenase, C-terminal; NAD(P)-binding domain;
GL17189-R1_1	401	K	Kinase-like protein OS=Dichomitus squalens (strain LYAD-421) GN=DICSQDRAFT_171182 PE=4 SV=1	tr|R7SXK5|R7SXK5_DICSQ	44.925	SFPHISK(1)ETSDGDVK	-0.30598	3	1	mitochondria	phosphorylation; cellular protein metabolic process; primary metabolic process; cellular metabolic process; phosphate-containing compound metabolic process; organic substance metabolic process; metabolic process; protein phosphorylation; phosphorus metabolic process; cellular macromolecule metabolic process; cellular protein modification process; protein metabolic process; macromolecule metabolic…		ATP binding; nucleoside phosphate binding; phosphotransferase activity, alcohol group as acceptor; nucleoside binding; ion binding; protein kinase activity; nucleotide binding; organic cyclic compound binding; heterocyclic compound binding; ribonucleoside binding; carbohydrate derivative binding; kinase activity; catalytic activity; ribonucleotide binding; binding; purine ribonucleoside binding; …				IPR000719; IPR011009;	Protein kinase domain; Protein kinase-like domain;
GL17331-R1_1	65	K	Histone H2B OS=Fomitopsis pinicola (strain FP-58527) GN=FOMPIDRAFT_1024578 PE=3 SV=1	tr|S8FJN7|S8FJN7_FOMPI	55.899	VLK(1)QVHPDTGISNK	-0.71699	3	1	nuclear		intracellular organelle; intracellular non-membrane-bounded organelle; intracellular organelle part; macromolecular complex; intracellular part; cell; organelle part; DNA bending complex; chromosomal part; nucleosome; non-membrane-bounded organelle; organelle; chromatin; cell part; intracellular; chromosome; protein complex; protein-DNA complex; DNA packaging complex;	organic cyclic compound binding; heterocyclic compound binding; DNA binding; protein heterodimerization activity; binding; protein dimerization activity; nucleic acid binding; protein binding;	K11252			IPR009072; IPR007125;	Histone-fold; Histone H2A/H2B/H3;
GL17331-R1_1	135	K	Histone H2B OS=Fomitopsis pinicola (strain FP-58527) GN=FOMPIDRAFT_1024578 PE=3 SV=1	tr|S8FJN7|S8FJN7_FOMPI	53.448	HAISEGTK(1)SVTK	1.4996	2	1	nuclear		intracellular organelle; intracellular non-membrane-bounded organelle; intracellular organelle part; macromolecular complex; intracellular part; cell; organelle part; DNA bending complex; chromosomal part; nucleosome; non-membrane-bounded organelle; organelle; chromatin; cell part; intracellular; chromosome; protein complex; protein-DNA complex; DNA packaging complex;	organic cyclic compound binding; heterocyclic compound binding; DNA binding; protein heterodimerization activity; binding; protein dimerization activity; nucleic acid binding; protein binding;	K11252			IPR009072; IPR007125;	Histone-fold; Histone H2A/H2B/H3;
GL17332-R1_1	135	K	Unplaced genomic scaffold scaffold_113, whole genome shotgun sequence OS=Paxillus rubicundulus Ve08.2h10 GN=PAXRUDRAFT_824913 PE=4 SV=1	tr|A0A0D0E180|A0A0D0E180_9HOMO	70.912	NPEK(1)FLR	-0.69293	2	1	mitochondria							IPR029069; IPR002539;	HotDog domain; MaoC-like domain;
GL17332-R1_1	238	K	Unplaced genomic scaffold scaffold_113, whole genome shotgun sequence OS=Paxillus rubicundulus Ve08.2h10 GN=PAXRUDRAFT_824913 PE=4 SV=1	tr|A0A0D0E180|A0A0D0E180_9HOMO	51.572	EVK(1)GLPK	0.57765	2	1	mitochondria							IPR029069; IPR002539;	HotDog domain; MaoC-like domain;
GL17501-R1_1	42	K	Adenosylhomocysteinase OS=Pycnoporus cinnabarinus GN=BN946_scf185015.g7 PE=3 SV=1	tr|A0A060SN64|A0A060SN64_PYCCI	76.228	YGAQQPLK(1)GAR	-1.3483	2	1	cytosol	alpha-amino acid catabolic process; nucleoside metabolic process; purine nucleoside metabolic process; S-adenosylhomocysteine metabolic process; cellular aromatic compound metabolic process; single-organism process; purine-containing compound catabolic process; cellular metabolic process; organic substance metabolic process; ribonucleoside catabolic process; cellular nitrogen compound catabolic p…		organic cyclic compound binding; heterocyclic compound binding; adenosylhomocysteinase activity; hydrolase activity, acting on ether bonds; nucleoside phosphate binding; NAD binding; catalytic activity; binding; hydrolase activity; nucleotide binding; cofactor binding; trialkylsulfonium hydrolase activity; small molecule binding; coenzyme binding;	K01251	E3.3.1.1; adenosylhomocysteinase [EC:3.3.1.1]	pco01100 Metabolic pathways; pco00270 Cysteine and methionine metabolism;	IPR016040; IPR015878;	NAD(P)-binding domain; S-adenosyl-L-homocysteine hydrolase, NAD binding domain;
GL17536-R1_1	254	K			50.194	K(0.002)VGNEYVSK(0.998)K	1.4581	2	0.99814	nuclear
GL17841-R1_1	101	K	Ferrochelatase OS=Daedalea quercina L-15889 GN=DAEQUDRAFT_724707 PE=3 SV=1	tr|A0A165RMQ9|A0A165RMQ9_9APHY	78.149	YTK(1)IQGER	0.74378	2	1	mitochondria	cofactor biosynthetic process; pigment biosynthetic process; cellular aromatic compound metabolic process; heme biosynthetic process; single-organism process; biosynthetic process; heme metabolic process; organonitrogen compound biosynthetic process; cellular metabolic process; organic substance metabolic process; metabolic process; porphyrin-containing compound metabolic process; heterocycle met…		lyase activity; catalytic activity; ferrochelatase activity;	K01772	hemH; ferrochelatase [EC:4.99.1.1]	pco00860 Porphyrin and chlorophyll metabolism; pco01100 Metabolic pathways; pco01110 Biosynthesis of secondary metabolites;	IPR033644; IPR033659;	Ferrochelatase, C-terminal; Ferrochelatase, N-terminal;
GL17879-R1_1	276	K	Cystathionine beta-lyase OS=Laetiporus sulphureus 93-53 GN=LAESUDRAFT_677557 PE=4 SV=1	tr|A0A165ET80|A0A165ET80_9APHY	60.478	GTK(1)TLAIR	-0.62623	2	1	cytosol	sulfur amino acid biosynthetic process; organic acid biosynthetic process; aspartate family amino acid metabolic process; single-organism process; biosynthetic process; cellular lipid metabolic process; organonitrogen compound biosynthetic process; cellular metabolic process; sulfur amino acid metabolic process; sulfur compound biosynthetic process; methionine biosynthetic process; organic substa…	intracellular part; cell; cell part; intracellular; cytoplasm;	ATP binding; nucleoside phosphate binding; phosphotransferase activity, alcohol group as acceptor; nucleoside binding; ion binding; lyase activity; nucleotide binding; cofactor binding; pyridoxal phosphate binding; mevalonate kinase activity; organic cyclic compound binding; heterocyclic compound binding; ribonucleoside binding; cystathionine beta-lyase activity; carbohydrate derivative binding; …				IPR015424; IPR020568; IPR006204; IPR014721; IPR013750; IPR015422; IPR015421;	Pyridoxal phosphate-dependent transferase; Ribosomal protein S5 domain 2-type fold; GHMP kinase N-terminal domain; Ribosomal protein S5 domain 2-type fold, subgroup; GHMP kinase, C-terminal domain; Pyridoxal phosphate-dependent transferase, major region, subdomain 2; Pyridoxal phosphate-dependent transferase, major region, subdomain 1;
GL17915-R1_1	207	K	PLP-dependent transferase OS=Punctularia strigosozonata (strain HHB-11173) GN=PUNSTDRAFT_92463 PE=3 SV=1	tr|R7S5T2|R7S5T2_PUNST	42.317	LSDSSK(1)DASLTER	1.0843	2	1	extracellular			organic cyclic compound binding; heterocyclic compound binding; transferase activity, transferring nitrogenous groups; catalytic activity; binding; ion binding; anion binding; transaminase activity; transferase activity; cofactor binding; pyridoxal phosphate binding;	K19562	BIO3-BIO1; bifunctional dethiobiotin synthetase / adenosylmethionine---8-amino-7-oxononanoate aminotransferase [EC:6.3.3.3 2.6.1.62]	pco00780 Biotin metabolism; pco01100 Metabolic pathways;	IPR015424; IPR027417; IPR015421; IPR015422;	Pyridoxal phosphate-dependent transferase; P-loop containing nucleoside triphosphate hydrolase; Pyridoxal phosphate-dependent transferase, major region, subdomain 1; Pyridoxal phosphate-dependent transferase, major region, subdomain 2;
GL17918-R1_1	78	K	Cytochrome c oxidase subunit VIb OS=Fomitopsis pinicola (strain FP-58527) GN=FOMPIDRAFT_162545 PE=4 SV=1	tr|S8EVD0|S8EVD0_FOMPI	46.73	GENYAPCK(1)QFK	-0.28778	2	1	nuclear		organelle; intracellular membrane-bounded organelle; intracellular organelle; cell part; intracellular; cytoplasm; intracellular part; membrane-bounded organelle; cell; mitochondrion; cytoplasmic part;	ion transmembrane transporter activity; substrate-specific transporter activity; monovalent inorganic cation transmembrane transporter activity; oxidoreductase activity, acting on a heme group of donors, oxygen as acceptor; oxidoreductase activity, acting on a heme group of donors; hydrogen ion transmembrane transporter activity; heme-copper terminal oxidase activity; oxidoreductase activity; sub…	K02267	COX6B; cytochrome c oxidase subunit 6b	pco00190 Oxidative phosphorylation; pco01100 Metabolic pathways;
GL17949-R1_1	130	K	NAD P-binding protein OS=Gloeophyllum trabeum (strain ATCC 11539 / FP-39264 / Madison 617) GN=GLOTRDRAFT_61141 PE=3 SV=1	tr|S7Q719|S7Q719_GLOTA	64.841	QMVK(1)QGFGGR	0.32492	2	1	mitochondria			catalytic activity; oxidoreductase activity;				IPR016040;	NAD(P)-binding domain;
GL18165-R1_1	68	K	60S ribosomal protein L18 OS=Laetiporus sulphureus 93-53 GN=LAESUDRAFT_739987 PE=4 SV=1	tr|A0A165I5U8|A0A165I5U8_9APHY	49.448	IVK(1)ETANAPDR	-0.11039	2	1	cytosol				K02883	RP-L18e; large subunit ribosomal protein L18e	pco03010 Ribosome;	IPR021131;	Ribosomal protein L18e/L15P;
GL18287-R1_1	139	K	Acid protease OS=Dichomitus squalens (strain LYAD-421) GN=DICSQDRAFT_126471 PE=3 SV=1	tr|R7T2B4|R7T2B4_DICSQ	61.167	GHTIYNPAK(1)STTAK	-0.65533	3	1	extracellular	proteolysis; metabolic process; macromolecule metabolic process; protein metabolic process; primary metabolic process; organic substance metabolic process;		endopeptidase activity; peptidase activity; catalytic activity; aspartic-type endopeptidase activity; peptidase activity, acting on L-amino acid peptides; hydrolase activity; aspartic-type peptidase activity;	K01379			IPR033121; IPR021109;	Peptidase family A1 domain; Aspartic peptidase domain;
GL18309-R1_1	416	K	Unplaced genomic scaffold SPHSTscaffold_55, whole genome shotgun sequence OS=Sphaerobolus stellatus SS14 GN=M422DRAFT_780022 PE=4 SV=1	tr|A0A0C9VVW1|A0A0C9VVW1_9HOMO	82.417	DANIK(1)LDQEK	0.25212	2	1	cytosol	single-organism biosynthetic process; single-organism cellular process; phospholipid biosynthetic process; single-organism process; biosynthetic process; cellular lipid metabolic process; primary metabolic process; organic substance biosynthetic process; cellular metabolic process; phosphate-containing compound metabolic process; cellular biosynthetic process; organic substance metabolic process;…		carboxy-lyase activity; lyase activity; catalytic activity; phosphatidylserine decarboxylase activity; carbon-carbon lyase activity;	K01613	psd; phosphatidylserine decarboxylase [EC:4.1.1.65]	pco00564 Glycerophospholipid metabolism; pco01100 Metabolic pathways; pco01110 Biosynthesis of secondary metabolites;
GL18309-R1_1	421	K	Unplaced genomic scaffold SPHSTscaffold_55, whole genome shotgun sequence OS=Sphaerobolus stellatus SS14 GN=M422DRAFT_780022 PE=4 SV=1	tr|A0A0C9VVW1|A0A0C9VVW1_9HOMO	60.398	LDQEK(1)GVHYK	-1.7036	2	1	cytosol	single-organism biosynthetic process; single-organism cellular process; phospholipid biosynthetic process; single-organism process; biosynthetic process; cellular lipid metabolic process; primary metabolic process; organic substance biosynthetic process; cellular metabolic process; phosphate-containing compound metabolic process; cellular biosynthetic process; organic substance metabolic process;…		carboxy-lyase activity; lyase activity; catalytic activity; phosphatidylserine decarboxylase activity; carbon-carbon lyase activity;	K01613	psd; phosphatidylserine decarboxylase [EC:4.1.1.65]	pco00564 Glycerophospholipid metabolism; pco01100 Metabolic pathways; pco01110 Biosynthesis of secondary metabolites;
GL18309-R1_1	426	K	Unplaced genomic scaffold SPHSTscaffold_55, whole genome shotgun sequence OS=Sphaerobolus stellatus SS14 GN=M422DRAFT_780022 PE=4 SV=1	tr|A0A0C9VVW1|A0A0C9VVW1_9HOMO	42.864	GVHYK(1)FGTK	0.11304	3	1	cytosol	single-organism biosynthetic process; single-organism cellular process; phospholipid biosynthetic process; single-organism process; biosynthetic process; cellular lipid metabolic process; primary metabolic process; organic substance biosynthetic process; cellular metabolic process; phosphate-containing compound metabolic process; cellular biosynthetic process; organic substance metabolic process;…		carboxy-lyase activity; lyase activity; catalytic activity; phosphatidylserine decarboxylase activity; carbon-carbon lyase activity;	K01613	psd; phosphatidylserine decarboxylase [EC:4.1.1.65]	pco00564 Glycerophospholipid metabolism; pco01100 Metabolic pathways; pco01110 Biosynthesis of secondary metabolites;
GL18424-R1_1	472	K	DHH phosphoesterase OS=Dichomitus squalens (strain LYAD-421) GN=DICSQDRAFT_157902 PE=4 SV=1	tr|R7SK01|R7SK01_DICSQ	59.198	VWQQK(1)NVDATR	0.54864	2	1	mitochondria		intracellular part; cell; cell part; intracellular; cytoplasm;	hydrolase activity, acting on acid anhydrides; hydrolase activity; pyrophosphatase activity; hydrolase activity, acting on acid anhydrides, in phosphorus-containing anhydrides; catalytic activity;	K01514	PRUNE; exopolyphosphatase [EC:3.6.1.11]	pco00230 Purine metabolism;	IPR001667; IPR004097;	DDH domain; DHHA2 domain;
GL18437-R1_1	139	K	UDP-glucose 6-dehydrogenase OS=Dichomitus squalens (strain LYAD-421) GN=DICSQDRAFT_180555 PE=3 SV=1	tr|R7T1P1|R7T1P1_DICSQ	52.247	IVVEK(1)STVPCR	0.2991	2	1	mitochondria	single-organism process; metabolic process; oxidation-reduction process; single-organism metabolic process;		organic cyclic compound binding; heterocyclic compound binding; oxidoreductase activity, acting on CH-OH group of donors; oxidoreductase activity, acting on the CH-OH group of donors, NAD or NADP as acceptor; nucleoside phosphate binding; UDP-glucose 6-dehydrogenase activity; NAD binding; catalytic activity; binding; nucleotide binding; cofactor binding; small molecule binding; coenzyme binding; …	K00012	UGDH; UDPglucose 6-dehydrogenase [EC:1.1.1.22]	pco00053 Ascorbate and aldarate metabolism; pco01100 Metabolic pathways; pco00040 Pentose and glucuronate interconversions; pco00520 Amino sugar and nucleotide sugar metabolism;	IPR001732; IPR008927; IPR016040; IPR014027; IPR014026;	UDP-glucose/GDP-mannose dehydrogenase, N-terminal; 6-phosphogluconate dehydrogenase C-terminal domain-like; NAD(P)-binding domain; UDP-glucose/GDP-mannose dehydrogenase, C-terminal; UDP-glucose/GDP-mannose dehydrogenase, dimerisation;
GL18490-R1_1	53	K	Ribosomal protein 60S OS=Fibulorhizoctonia sp. CBS 109695 GN=FIBSPDRAFT_875094 PE=3 SV=1	tr|A0A165WR98|A0A165WR98_9HOMO	51.335	ALEGK(1)NVK	0.83511	2	1	cytosol	translational elongation; cellular protein metabolic process; biosynthetic process; primary metabolic process; cellular metabolic process; organic substance biosynthetic process; cellular biosynthetic process; organic substance metabolic process; metabolic process; cellular macromolecule biosynthetic process; cellular macromolecule metabolic process; gene expression; macromolecule metabolic proce…	ribosome; organelle; intracellular organelle; intracellular non-membrane-bounded organelle; cell part; intracellular; cytoplasm; macromolecular complex; intracellular part; cell; ribonucleoprotein complex; cytoplasmic part; non-membrane-bounded organelle;	structural constituent of ribosome; structural molecule activity;	K02942	RP-LP1; large subunit ribosomal protein LP1	pco03010 Ribosome;
GL18572-R1_1	62	K	Aconitate hydratase, mitochondrial OS=Dichomitus squalens (strain LYAD-421) GN=DICSQDRAFT_69370 PE=3 SV=1	tr|R7SMT2|R7SMT2_DICSQ	88.596	LK(1)RPLTLSEK	1.4231	2	1	mitochondria	tricarboxylic acid metabolic process; oxidation-reduction process; small molecule metabolic process; single-organism cellular process; tricarboxylic acid cycle; single-organism process; primary metabolic process; cellular respiration; cellular metabolic process; organic substance metabolic process; citrate metabolic process; metabolic process; generation of precursor metabolites and energy; aerob…		catalytic activity; binding; iron-sulfur cluster binding; aconitate hydratase activity; lyase activity; hydro-lyase activity; 4 iron, 4 sulfur cluster binding; carbon-oxygen lyase activity; metal cluster binding;	K01681	ACO; aconitate hydratase [EC:4.2.1.3]	pco01100 Metabolic pathways; pco01130 Biosynthesis of antibiotics; pco00630 Glyoxylate and dicarboxylate metabolism; pco01200 Carbon metabolism; pco01230 Biosynthesis of amino acids; pco01210 2-Oxocarboxylic acid metabolism; pco00020 Citrate cycle (TCA cycle); pco01110 Biosynthesis of secondary metabolites;	IPR001030; IPR000573; IPR015928; IPR015932; IPR015931;	Aconitase/3-isopropylmalate dehydratase large subunit, alpha/beta/alpha domain; Aconitase A/isopropylmalate dehydratase small subunit, swivel domain; Aconitase/3-isopropylmalate dehydratase, swivel; Aconitase/3-isopropylmalate dehydratase large subunit, alpha/beta/alpha, subdomain 2; Aconitase/3-isopropylmalate dehydratase large subunit, alpha/beta/alpha, subdomain 1/3;
GL18572-R1_1	92	K	Aconitate hydratase, mitochondrial OS=Dichomitus squalens (strain LYAD-421) GN=DICSQDRAFT_69370 PE=3 SV=1	tr|R7SMT2|R7SMT2_DICSQ	44.543	GTSYLK(1)LRPDR	-2.5425	3	1	mitochondria	tricarboxylic acid metabolic process; oxidation-reduction process; small molecule metabolic process; single-organism cellular process; tricarboxylic acid cycle; single-organism process; primary metabolic process; cellular respiration; cellular metabolic process; organic substance metabolic process; citrate metabolic process; metabolic process; generation of precursor metabolites and energy; aerob…		catalytic activity; binding; iron-sulfur cluster binding; aconitate hydratase activity; lyase activity; hydro-lyase activity; 4 iron, 4 sulfur cluster binding; carbon-oxygen lyase activity; metal cluster binding;	K01681	ACO; aconitate hydratase [EC:4.2.1.3]	pco01100 Metabolic pathways; pco01130 Biosynthesis of antibiotics; pco00630 Glyoxylate and dicarboxylate metabolism; pco01200 Carbon metabolism; pco01230 Biosynthesis of amino acids; pco01210 2-Oxocarboxylic acid metabolism; pco00020 Citrate cycle (TCA cycle); pco01110 Biosynthesis of secondary metabolites;	IPR001030; IPR000573; IPR015928; IPR015932; IPR015931;	Aconitase/3-isopropylmalate dehydratase large subunit, alpha/beta/alpha domain; Aconitase A/isopropylmalate dehydratase small subunit, swivel domain; Aconitase/3-isopropylmalate dehydratase, swivel; Aconitase/3-isopropylmalate dehydratase large subunit, alpha/beta/alpha, subdomain 2; Aconitase/3-isopropylmalate dehydratase large subunit, alpha/beta/alpha, subdomain 1/3;
GL18572-R1_1	408	K	Aconitate hydratase, mitochondrial OS=Dichomitus squalens (strain LYAD-421) GN=DICSQDRAFT_69370 PE=3 SV=1	tr|R7SMT2|R7SMT2_DICSQ	91.657	SASIAK(1)EAASHGLQTK	-0.12305	2	1	mitochondria	tricarboxylic acid metabolic process; oxidation-reduction process; small molecule metabolic process; single-organism cellular process; tricarboxylic acid cycle; single-organism process; primary metabolic process; cellular respiration; cellular metabolic process; organic substance metabolic process; citrate metabolic process; metabolic process; generation of precursor metabolites and energy; aerob…		catalytic activity; binding; iron-sulfur cluster binding; aconitate hydratase activity; lyase activity; hydro-lyase activity; 4 iron, 4 sulfur cluster binding; carbon-oxygen lyase activity; metal cluster binding;	K01681	ACO; aconitate hydratase [EC:4.2.1.3]	pco01100 Metabolic pathways; pco01130 Biosynthesis of antibiotics; pco00630 Glyoxylate and dicarboxylate metabolism; pco01200 Carbon metabolism; pco01230 Biosynthesis of amino acids; pco01210 2-Oxocarboxylic acid metabolism; pco00020 Citrate cycle (TCA cycle); pco01110 Biosynthesis of secondary metabolites;	IPR001030; IPR000573; IPR015928; IPR015932; IPR015931;	Aconitase/3-isopropylmalate dehydratase large subunit, alpha/beta/alpha domain; Aconitase A/isopropylmalate dehydratase small subunit, swivel domain; Aconitase/3-isopropylmalate dehydratase, swivel; Aconitase/3-isopropylmalate dehydratase large subunit, alpha/beta/alpha, subdomain 2; Aconitase/3-isopropylmalate dehydratase large subunit, alpha/beta/alpha, subdomain 1/3;
GL18572-R1_1	420	K	Aconitate hydratase, mitochondrial OS=Dichomitus squalens (strain LYAD-421) GN=DICSQDRAFT_69370 PE=3 SV=1	tr|R7SMT2|R7SMT2_DICSQ	91.62	SK(1)FTVTPGSEQVR	-0.23294	2	1	mitochondria	tricarboxylic acid metabolic process; oxidation-reduction process; small molecule metabolic process; single-organism cellular process; tricarboxylic acid cycle; single-organism process; primary metabolic process; cellular respiration; cellular metabolic process; organic substance metabolic process; citrate metabolic process; metabolic process; generation of precursor metabolites and energy; aerob…		catalytic activity; binding; iron-sulfur cluster binding; aconitate hydratase activity; lyase activity; hydro-lyase activity; 4 iron, 4 sulfur cluster binding; carbon-oxygen lyase activity; metal cluster binding;	K01681	ACO; aconitate hydratase [EC:4.2.1.3]	pco01100 Metabolic pathways; pco01130 Biosynthesis of antibiotics; pco00630 Glyoxylate and dicarboxylate metabolism; pco01200 Carbon metabolism; pco01230 Biosynthesis of amino acids; pco01210 2-Oxocarboxylic acid metabolism; pco00020 Citrate cycle (TCA cycle); pco01110 Biosynthesis of secondary metabolites;	IPR001030; IPR000573; IPR015928; IPR015932; IPR015931;	Aconitase/3-isopropylmalate dehydratase large subunit, alpha/beta/alpha domain; Aconitase A/isopropylmalate dehydratase small subunit, swivel domain; Aconitase/3-isopropylmalate dehydratase, swivel; Aconitase/3-isopropylmalate dehydratase large subunit, alpha/beta/alpha, subdomain 2; Aconitase/3-isopropylmalate dehydratase large subunit, alpha/beta/alpha, subdomain 1/3;
GL18572-R1_1	468	K	Aconitate hydratase, mitochondrial OS=Dichomitus squalens (strain LYAD-421) GN=DICSQDRAFT_69370 PE=3 SV=1	tr|R7SMT2|R7SMT2_DICSQ	63.682	DVK(0.938)K(0.062)GEANSIITSYNR	-0.88788	2	0.937674	mitochondria	tricarboxylic acid metabolic process; oxidation-reduction process; small molecule metabolic process; single-organism cellular process; tricarboxylic acid cycle; single-organism process; primary metabolic process; cellular respiration; cellular metabolic process; organic substance metabolic process; citrate metabolic process; metabolic process; generation of precursor metabolites and energy; aerob…		catalytic activity; binding; iron-sulfur cluster binding; aconitate hydratase activity; lyase activity; hydro-lyase activity; 4 iron, 4 sulfur cluster binding; carbon-oxygen lyase activity; metal cluster binding;	K01681	ACO; aconitate hydratase [EC:4.2.1.3]	pco01100 Metabolic pathways; pco01130 Biosynthesis of antibiotics; pco00630 Glyoxylate and dicarboxylate metabolism; pco01200 Carbon metabolism; pco01230 Biosynthesis of amino acids; pco01210 2-Oxocarboxylic acid metabolism; pco00020 Citrate cycle (TCA cycle); pco01110 Biosynthesis of secondary metabolites;	IPR001030; IPR000573; IPR015928; IPR015932; IPR015931;	Aconitase/3-isopropylmalate dehydratase large subunit, alpha/beta/alpha domain; Aconitase A/isopropylmalate dehydratase small subunit, swivel domain; Aconitase/3-isopropylmalate dehydratase, swivel; Aconitase/3-isopropylmalate dehydratase large subunit, alpha/beta/alpha, subdomain 2; Aconitase/3-isopropylmalate dehydratase large subunit, alpha/beta/alpha, subdomain 1/3;
GL18572-R1_1	469	K	Aconitate hydratase, mitochondrial OS=Dichomitus squalens (strain LYAD-421) GN=DICSQDRAFT_69370 PE=3 SV=1	tr|R7SMT2|R7SMT2_DICSQ	50.088	K(1)GEANSIITSYNR	0.24439	2	1	mitochondria	tricarboxylic acid metabolic process; oxidation-reduction process; small molecule metabolic process; single-organism cellular process; tricarboxylic acid cycle; single-organism process; primary metabolic process; cellular respiration; cellular metabolic process; organic substance metabolic process; citrate metabolic process; metabolic process; generation of precursor metabolites and energy; aerob…		catalytic activity; binding; iron-sulfur cluster binding; aconitate hydratase activity; lyase activity; hydro-lyase activity; 4 iron, 4 sulfur cluster binding; carbon-oxygen lyase activity; metal cluster binding;	K01681	ACO; aconitate hydratase [EC:4.2.1.3]	pco01100 Metabolic pathways; pco01130 Biosynthesis of antibiotics; pco00630 Glyoxylate and dicarboxylate metabolism; pco01200 Carbon metabolism; pco01230 Biosynthesis of amino acids; pco01210 2-Oxocarboxylic acid metabolism; pco00020 Citrate cycle (TCA cycle); pco01110 Biosynthesis of secondary metabolites;	IPR001030; IPR000573; IPR015928; IPR015932; IPR015931;	Aconitase/3-isopropylmalate dehydratase large subunit, alpha/beta/alpha domain; Aconitase A/isopropylmalate dehydratase small subunit, swivel domain; Aconitase/3-isopropylmalate dehydratase, swivel; Aconitase/3-isopropylmalate dehydratase large subunit, alpha/beta/alpha, subdomain 2; Aconitase/3-isopropylmalate dehydratase large subunit, alpha/beta/alpha, subdomain 1/3;
GL18572-R1_1	598	K	Aconitate hydratase, mitochondrial OS=Dichomitus squalens (strain LYAD-421) GN=DICSQDRAFT_69370 PE=3 SV=1	tr|R7SMT2|R7SMT2_DICSQ	64.52	GK(1)CTTDHISAGGPWLK	-0.17897	2	1	mitochondria	tricarboxylic acid metabolic process; oxidation-reduction process; small molecule metabolic process; single-organism cellular process; tricarboxylic acid cycle; single-organism process; primary metabolic process; cellular respiration; cellular metabolic process; organic substance metabolic process; citrate metabolic process; metabolic process; generation of precursor metabolites and energy; aerob…		catalytic activity; binding; iron-sulfur cluster binding; aconitate hydratase activity; lyase activity; hydro-lyase activity; 4 iron, 4 sulfur cluster binding; carbon-oxygen lyase activity; metal cluster binding;	K01681	ACO; aconitate hydratase [EC:4.2.1.3]	pco01100 Metabolic pathways; pco01130 Biosynthesis of antibiotics; pco00630 Glyoxylate and dicarboxylate metabolism; pco01200 Carbon metabolism; pco01230 Biosynthesis of amino acids; pco01210 2-Oxocarboxylic acid metabolism; pco00020 Citrate cycle (TCA cycle); pco01110 Biosynthesis of secondary metabolites;	IPR001030; IPR000573; IPR015928; IPR015932; IPR015931;	Aconitase/3-isopropylmalate dehydratase large subunit, alpha/beta/alpha domain; Aconitase A/isopropylmalate dehydratase small subunit, swivel domain; Aconitase/3-isopropylmalate dehydratase, swivel; Aconitase/3-isopropylmalate dehydratase large subunit, alpha/beta/alpha, subdomain 2; Aconitase/3-isopropylmalate dehydratase large subunit, alpha/beta/alpha, subdomain 1/3;
GL18572-R1_1	707	K	Aconitate hydratase, mitochondrial OS=Dichomitus squalens (strain LYAD-421) GN=DICSQDRAFT_69370 PE=3 SV=1	tr|R7SMT2|R7SMT2_DICSQ	106.6	IHETNLK(1)K	-0.075385	2	1	mitochondria	tricarboxylic acid metabolic process; oxidation-reduction process; small molecule metabolic process; single-organism cellular process; tricarboxylic acid cycle; single-organism process; primary metabolic process; cellular respiration; cellular metabolic process; organic substance metabolic process; citrate metabolic process; metabolic process; generation of precursor metabolites and energy; aerob…		catalytic activity; binding; iron-sulfur cluster binding; aconitate hydratase activity; lyase activity; hydro-lyase activity; 4 iron, 4 sulfur cluster binding; carbon-oxygen lyase activity; metal cluster binding;	K01681	ACO; aconitate hydratase [EC:4.2.1.3]	pco01100 Metabolic pathways; pco01130 Biosynthesis of antibiotics; pco00630 Glyoxylate and dicarboxylate metabolism; pco01200 Carbon metabolism; pco01230 Biosynthesis of amino acids; pco01210 2-Oxocarboxylic acid metabolism; pco00020 Citrate cycle (TCA cycle); pco01110 Biosynthesis of secondary metabolites;	IPR001030; IPR000573; IPR015928; IPR015932; IPR015931;	Aconitase/3-isopropylmalate dehydratase large subunit, alpha/beta/alpha domain; Aconitase A/isopropylmalate dehydratase small subunit, swivel domain; Aconitase/3-isopropylmalate dehydratase, swivel; Aconitase/3-isopropylmalate dehydratase large subunit, alpha/beta/alpha, subdomain 2; Aconitase/3-isopropylmalate dehydratase large subunit, alpha/beta/alpha, subdomain 1/3;
GL18595-R1_1	77	K	ATP-NAD kinase OS=Dichomitus squalens (strain LYAD-421) GN=DICSQDRAFT_69048 PE=3 SV=1	tr|R7SPE3|R7SPE3_DICSQ	57.59	SVLIVNK(1)LR	2.3732	2	1	mitochondria	cofactor biosynthetic process; NADP metabolic process; pyridine nucleotide metabolic process; nucleotide biosynthetic process; cellular aromatic compound metabolic process; NADP biosynthetic process; nicotinamide nucleotide metabolic process; nucleotide metabolic process; single-organism process; biosynthetic process; pyridine nucleotide biosynthetic process; organonitrogen compound biosynthetic …		NAD+ kinase activity; kinase activity; phosphotransferase activity, alcohol group as acceptor; catalytic activity; transferase activity; transferase activity, transferring phosphorus-containing groups;	K19386			IPR017438; IPR016064; IPR017437;	Inorganic polyphosphate/ATP-NAD kinase, domain 1; NAD kinase/diacylglycerol kinase-like domain; ATP-NAD kinase, PpnK-type, all-beta;
GL18616-R1_1	350	K	Coproporphyrinogen III oxidase OS=Dichomitus squalens (strain LYAD-421) GN=DICSQDRAFT_139946 PE=4 SV=1	tr|R7SNX5|R7SNX5_DICSQ	51.445	LLEVLK(1)SPR	-2.6774	2	1	cytoskeleton	cofactor biosynthetic process; heterocycle biosynthetic process; cellular aromatic compound metabolic process; oxidation-reduction process; porphyrin-containing compound biosynthetic process; organic cyclic compound metabolic process; single-organism process; nitrogen compound metabolic process; biosynthetic process; organonitrogen compound biosynthetic process; cellular metabolic process; organi…		oxidoreductase activity, acting on the CH-CH group of donors; oxidoreductase activity, acting on the CH-CH group of donors, oxygen as acceptor; coproporphyrinogen oxidase activity; catalytic activity; oxidoreductase activity;	K00228	CPOX; coproporphyrinogen III oxidase [EC:1.3.3.3]	pco00860 Porphyrin and chlorophyll metabolism; pco01100 Metabolic pathways; pco01110 Biosynthesis of secondary metabolites;
GL18716-R1_1	78	K	40S ribosomal protein S15 OS=Laetiporus sulphureus 93-53 GN=LAESUDRAFT_810350 PE=3 SV=1	tr|A0A165GAF8|A0A165GAF8_9APHY	42.843	EAPPNEK(1)PTVVK	0.063005	2	1	nuclear	cellular protein metabolic process; biosynthetic process; primary metabolic process; cellular metabolic process; organic substance biosynthetic process; cellular biosynthetic process; organic substance metabolic process; metabolic process; cellular macromolecule biosynthetic process; cellular macromolecule metabolic process; gene expression; macromolecule metabolic process; protein metabolic proc…	ribosome; intracellular organelle; intracellular non-membrane-bounded organelle; small ribosomal subunit; intracellular organelle part; cytoplasm; macromolecular complex; intracellular part; cell; organelle part; non-membrane-bounded organelle; organelle; ribosomal subunit; intracellular; cell part; ribonucleoprotein complex; cytoplasmic part;	organic cyclic compound binding; heterocyclic compound binding; RNA binding; binding; nucleic acid binding; structural molecule activity; structural constituent of ribosome;	K02958	RP-S15e; small subunit ribosomal protein S15e	pco03010 Ribosome;	IPR023575;	Ribosomal protein S19, superfamily;
GL18722-R1_1	140	K	ATP synthase subunit alpha OS=Pycnoporus cinnabarinus GN=BN946_scf185008.g10 PE=3 SV=1	tr|A0A060SLD4|A0A060SLD4_PYCCI	90.15	AIK(1)EGDTVKR	-0.69257	3	1	mitochondria	nucleoside metabolic process; purine nucleoside metabolic process; purine ribonucleoside monophosphate metabolic process; nucleotide metabolic process; single-organism process; purine ribonucleoside biosynthetic process; nucleoside biosynthetic process; biosynthetic process; ribonucleoside monophosphate biosynthetic process; cellular metabolic process; phosphate-containing compound metabolic proc…	proton-transporting ATP synthase complex, catalytic core F(1); membrane; membrane part; cell part; intracellular; proton-transporting two-sector ATPase complex; macromolecular complex; proton-transporting two-sector ATPase complex, catalytic domain; intracellular part; protein complex; cell; proton-transporting ATP synthase complex;	ATPase activity, coupled to transmembrane movement of ions; nucleoside phosphate binding; primary active transmembrane transporter activity; substrate-specific transporter activity; hydrolase activity, acting on acid anhydrides; ATPase activity, coupled to transmembrane movement of ions, rotational mechanism; monovalent inorganic cation transmembrane transporter activity; hydrolase activity; hydr…	K02132	ATPeF1A; F-type H+-transporting ATPase subunit alpha	pco00190 Oxidative phosphorylation; pco01100 Metabolic pathways;	IPR000793; IPR004100; IPR000194; IPR027417; IPR033732; IPR023366;	ATP synthase, alpha subunit, C-terminal; ATPase, F1/V1/A1 complex, alpha/beta subunit, N-terminal domain; ATPase, F1/V1/A1 complex, alpha/beta subunit, nucleotide-binding domain; P-loop containing nucleoside triphosphate hydrolase; ATP synthase, F1 complex, alpha subunit nucleotide-binding domain; ATP synthase subunit alpha-like domain;
GL18722-R1_1	175	K	ATP synthase subunit alpha OS=Pycnoporus cinnabarinus GN=BN946_scf185008.g10 PE=3 SV=1	tr|A0A060SLD4|A0A060SLD4_PYCCI	44.252	VVDALGNPIDGK(1)GPIK	-0.090384	2	1	mitochondria	nucleoside metabolic process; purine nucleoside metabolic process; purine ribonucleoside monophosphate metabolic process; nucleotide metabolic process; single-organism process; purine ribonucleoside biosynthetic process; nucleoside biosynthetic process; biosynthetic process; ribonucleoside monophosphate biosynthetic process; cellular metabolic process; phosphate-containing compound metabolic proc…	proton-transporting ATP synthase complex, catalytic core F(1); membrane; membrane part; cell part; intracellular; proton-transporting two-sector ATPase complex; macromolecular complex; proton-transporting two-sector ATPase complex, catalytic domain; intracellular part; protein complex; cell; proton-transporting ATP synthase complex;	ATPase activity, coupled to transmembrane movement of ions; nucleoside phosphate binding; primary active transmembrane transporter activity; substrate-specific transporter activity; hydrolase activity, acting on acid anhydrides; ATPase activity, coupled to transmembrane movement of ions, rotational mechanism; monovalent inorganic cation transmembrane transporter activity; hydrolase activity; hydr…	K02132	ATPeF1A; F-type H+-transporting ATPase subunit alpha	pco00190 Oxidative phosphorylation; pco01100 Metabolic pathways;	IPR000793; IPR004100; IPR000194; IPR027417; IPR033732; IPR023366;	ATP synthase, alpha subunit, C-terminal; ATPase, F1/V1/A1 complex, alpha/beta subunit, N-terminal domain; ATPase, F1/V1/A1 complex, alpha/beta subunit, nucleotide-binding domain; P-loop containing nucleoside triphosphate hydrolase; ATP synthase, F1 complex, alpha subunit nucleotide-binding domain; ATP synthase subunit alpha-like domain;
GL18722-R1_1	179	K	ATP synthase subunit alpha OS=Pycnoporus cinnabarinus GN=BN946_scf185008.g10 PE=3 SV=1	tr|A0A060SLD4|A0A060SLD4_PYCCI	128.61	GPIK(1)TSER	0.36734	2	1	mitochondria	nucleoside metabolic process; purine nucleoside metabolic process; purine ribonucleoside monophosphate metabolic process; nucleotide metabolic process; single-organism process; purine ribonucleoside biosynthetic process; nucleoside biosynthetic process; biosynthetic process; ribonucleoside monophosphate biosynthetic process; cellular metabolic process; phosphate-containing compound metabolic proc…	proton-transporting ATP synthase complex, catalytic core F(1); membrane; membrane part; cell part; intracellular; proton-transporting two-sector ATPase complex; macromolecular complex; proton-transporting two-sector ATPase complex, catalytic domain; intracellular part; protein complex; cell; proton-transporting ATP synthase complex;	ATPase activity, coupled to transmembrane movement of ions; nucleoside phosphate binding; primary active transmembrane transporter activity; substrate-specific transporter activity; hydrolase activity, acting on acid anhydrides; ATPase activity, coupled to transmembrane movement of ions, rotational mechanism; monovalent inorganic cation transmembrane transporter activity; hydrolase activity; hydr…	K02132	ATPeF1A; F-type H+-transporting ATPase subunit alpha	pco00190 Oxidative phosphorylation; pco01100 Metabolic pathways;	IPR000793; IPR004100; IPR000194; IPR027417; IPR033732; IPR023366;	ATP synthase, alpha subunit, C-terminal; ATPase, F1/V1/A1 complex, alpha/beta subunit, N-terminal domain; ATPase, F1/V1/A1 complex, alpha/beta subunit, nucleotide-binding domain; P-loop containing nucleoside triphosphate hydrolase; ATP synthase, F1 complex, alpha subunit nucleotide-binding domain; ATP synthase subunit alpha-like domain;
GL18722-R1_1	189	K	ATP synthase subunit alpha OS=Pycnoporus cinnabarinus GN=BN946_scf185008.g10 PE=3 SV=1	tr|A0A060SLD4|A0A060SLD4_PYCCI	64.374	AQLK(1)APGILPR	0.24698	3	1	mitochondria	nucleoside metabolic process; purine nucleoside metabolic process; purine ribonucleoside monophosphate metabolic process; nucleotide metabolic process; single-organism process; purine ribonucleoside biosynthetic process; nucleoside biosynthetic process; biosynthetic process; ribonucleoside monophosphate biosynthetic process; cellular metabolic process; phosphate-containing compound metabolic proc…	proton-transporting ATP synthase complex, catalytic core F(1); membrane; membrane part; cell part; intracellular; proton-transporting two-sector ATPase complex; macromolecular complex; proton-transporting two-sector ATPase complex, catalytic domain; intracellular part; protein complex; cell; proton-transporting ATP synthase complex;	ATPase activity, coupled to transmembrane movement of ions; nucleoside phosphate binding; primary active transmembrane transporter activity; substrate-specific transporter activity; hydrolase activity, acting on acid anhydrides; ATPase activity, coupled to transmembrane movement of ions, rotational mechanism; monovalent inorganic cation transmembrane transporter activity; hydrolase activity; hydr…	K02132	ATPeF1A; F-type H+-transporting ATPase subunit alpha	pco00190 Oxidative phosphorylation; pco01100 Metabolic pathways;	IPR000793; IPR004100; IPR000194; IPR027417; IPR033732; IPR023366;	ATP synthase, alpha subunit, C-terminal; ATPase, F1/V1/A1 complex, alpha/beta subunit, N-terminal domain; ATPase, F1/V1/A1 complex, alpha/beta subunit, nucleotide-binding domain; P-loop containing nucleoside triphosphate hydrolase; ATP synthase, F1 complex, alpha subunit nucleotide-binding domain; ATP synthase subunit alpha-like domain;
GL18722-R1_1	244	K	ATP synthase subunit alpha OS=Pycnoporus cinnabarinus GN=BN946_scf185008.g10 PE=3 SV=1	tr|A0A060SLD4|A0A060SLD4_PYCCI	125.54	TAVAIDTILNQK(1)R	-0.51598	2	1	mitochondria	nucleoside metabolic process; purine nucleoside metabolic process; purine ribonucleoside monophosphate metabolic process; nucleotide metabolic process; single-organism process; purine ribonucleoside biosynthetic process; nucleoside biosynthetic process; biosynthetic process; ribonucleoside monophosphate biosynthetic process; cellular metabolic process; phosphate-containing compound metabolic proc…	proton-transporting ATP synthase complex, catalytic core F(1); membrane; membrane part; cell part; intracellular; proton-transporting two-sector ATPase complex; macromolecular complex; proton-transporting two-sector ATPase complex, catalytic domain; intracellular part; protein complex; cell; proton-transporting ATP synthase complex;	ATPase activity, coupled to transmembrane movement of ions; nucleoside phosphate binding; primary active transmembrane transporter activity; substrate-specific transporter activity; hydrolase activity, acting on acid anhydrides; ATPase activity, coupled to transmembrane movement of ions, rotational mechanism; monovalent inorganic cation transmembrane transporter activity; hydrolase activity; hydr…	K02132	ATPeF1A; F-type H+-transporting ATPase subunit alpha	pco00190 Oxidative phosphorylation; pco01100 Metabolic pathways;	IPR000793; IPR004100; IPR000194; IPR027417; IPR033732; IPR023366;	ATP synthase, alpha subunit, C-terminal; ATPase, F1/V1/A1 complex, alpha/beta subunit, N-terminal domain; ATPase, F1/V1/A1 complex, alpha/beta subunit, nucleotide-binding domain; P-loop containing nucleoside triphosphate hydrolase; ATP synthase, F1 complex, alpha subunit nucleotide-binding domain; ATP synthase subunit alpha-like domain;
GL18722-R1_1	254	K	ATP synthase subunit alpha OS=Pycnoporus cinnabarinus GN=BN946_scf185008.g10 PE=3 SV=1	tr|A0A060SLD4|A0A060SLD4_PYCCI	110.39	WNEGNEEEK(1)K	-0.28785	2	1	mitochondria	nucleoside metabolic process; purine nucleoside metabolic process; purine ribonucleoside monophosphate metabolic process; nucleotide metabolic process; single-organism process; purine ribonucleoside biosynthetic process; nucleoside biosynthetic process; biosynthetic process; ribonucleoside monophosphate biosynthetic process; cellular metabolic process; phosphate-containing compound metabolic proc…	proton-transporting ATP synthase complex, catalytic core F(1); membrane; membrane part; cell part; intracellular; proton-transporting two-sector ATPase complex; macromolecular complex; proton-transporting two-sector ATPase complex, catalytic domain; intracellular part; protein complex; cell; proton-transporting ATP synthase complex;	ATPase activity, coupled to transmembrane movement of ions; nucleoside phosphate binding; primary active transmembrane transporter activity; substrate-specific transporter activity; hydrolase activity, acting on acid anhydrides; ATPase activity, coupled to transmembrane movement of ions, rotational mechanism; monovalent inorganic cation transmembrane transporter activity; hydrolase activity; hydr…	K02132	ATPeF1A; F-type H+-transporting ATPase subunit alpha	pco00190 Oxidative phosphorylation; pco01100 Metabolic pathways;	IPR000793; IPR004100; IPR000194; IPR027417; IPR033732; IPR023366;	ATP synthase, alpha subunit, C-terminal; ATPase, F1/V1/A1 complex, alpha/beta subunit, N-terminal domain; ATPase, F1/V1/A1 complex, alpha/beta subunit, nucleotide-binding domain; P-loop containing nucleoside triphosphate hydrolase; ATP synthase, F1 complex, alpha subunit nucleotide-binding domain; ATP synthase subunit alpha-like domain;
GL18722-R1_1	368	K	ATP synthase subunit alpha OS=Pycnoporus cinnabarinus GN=BN946_scf185008.g10 PE=3 SV=1	tr|A0A060SLD4|A0A060SLD4_PYCCI	76.774	AAK(1)MNEK	-0.3839	2	1	mitochondria	nucleoside metabolic process; purine nucleoside metabolic process; purine ribonucleoside monophosphate metabolic process; nucleotide metabolic process; single-organism process; purine ribonucleoside biosynthetic process; nucleoside biosynthetic process; biosynthetic process; ribonucleoside monophosphate biosynthetic process; cellular metabolic process; phosphate-containing compound metabolic proc…	proton-transporting ATP synthase complex, catalytic core F(1); membrane; membrane part; cell part; intracellular; proton-transporting two-sector ATPase complex; macromolecular complex; proton-transporting two-sector ATPase complex, catalytic domain; intracellular part; protein complex; cell; proton-transporting ATP synthase complex;	ATPase activity, coupled to transmembrane movement of ions; nucleoside phosphate binding; primary active transmembrane transporter activity; substrate-specific transporter activity; hydrolase activity, acting on acid anhydrides; ATPase activity, coupled to transmembrane movement of ions, rotational mechanism; monovalent inorganic cation transmembrane transporter activity; hydrolase activity; hydr…	K02132	ATPeF1A; F-type H+-transporting ATPase subunit alpha	pco00190 Oxidative phosphorylation; pco01100 Metabolic pathways;	IPR000793; IPR004100; IPR000194; IPR027417; IPR033732; IPR023366;	ATP synthase, alpha subunit, C-terminal; ATPase, F1/V1/A1 complex, alpha/beta subunit, N-terminal domain; ATPase, F1/V1/A1 complex, alpha/beta subunit, nucleotide-binding domain; P-loop containing nucleoside triphosphate hydrolase; ATP synthase, F1 complex, alpha subunit nucleotide-binding domain; ATP synthase subunit alpha-like domain;
GL18722-R1_1	438	K	ATP synthase subunit alpha OS=Pycnoporus cinnabarinus GN=BN946_scf185008.g10 PE=3 SV=1	tr|A0A060SLD4|A0A060SLD4_PYCCI	116.55	VGSAAQTK(1)IMK	-0.93483	2	1	mitochondria	nucleoside metabolic process; purine nucleoside metabolic process; purine ribonucleoside monophosphate metabolic process; nucleotide metabolic process; single-organism process; purine ribonucleoside biosynthetic process; nucleoside biosynthetic process; biosynthetic process; ribonucleoside monophosphate biosynthetic process; cellular metabolic process; phosphate-containing compound metabolic proc…	proton-transporting ATP synthase complex, catalytic core F(1); membrane; membrane part; cell part; intracellular; proton-transporting two-sector ATPase complex; macromolecular complex; proton-transporting two-sector ATPase complex, catalytic domain; intracellular part; protein complex; cell; proton-transporting ATP synthase complex;	ATPase activity, coupled to transmembrane movement of ions; nucleoside phosphate binding; primary active transmembrane transporter activity; substrate-specific transporter activity; hydrolase activity, acting on acid anhydrides; ATPase activity, coupled to transmembrane movement of ions, rotational mechanism; monovalent inorganic cation transmembrane transporter activity; hydrolase activity; hydr…	K02132	ATPeF1A; F-type H+-transporting ATPase subunit alpha	pco00190 Oxidative phosphorylation; pco01100 Metabolic pathways;	IPR000793; IPR004100; IPR000194; IPR027417; IPR033732; IPR023366;	ATP synthase, alpha subunit, C-terminal; ATPase, F1/V1/A1 complex, alpha/beta subunit, N-terminal domain; ATPase, F1/V1/A1 complex, alpha/beta subunit, nucleotide-binding domain; P-loop containing nucleoside triphosphate hydrolase; ATP synthase, F1 complex, alpha subunit nucleotide-binding domain; ATP synthase subunit alpha-like domain;
GL18722-R1_1	554	K	ATP synthase subunit alpha OS=Pycnoporus cinnabarinus GN=BN946_scf185008.g10 PE=3 SV=1	tr|A0A060SLD4|A0A060SLD4_PYCCI	65.043	GQITPEIESQIK(1)K	-2.4443	2	1	mitochondria	nucleoside metabolic process; purine nucleoside metabolic process; purine ribonucleoside monophosphate metabolic process; nucleotide metabolic process; single-organism process; purine ribonucleoside biosynthetic process; nucleoside biosynthetic process; biosynthetic process; ribonucleoside monophosphate biosynthetic process; cellular metabolic process; phosphate-containing compound metabolic proc…	proton-transporting ATP synthase complex, catalytic core F(1); membrane; membrane part; cell part; intracellular; proton-transporting two-sector ATPase complex; macromolecular complex; proton-transporting two-sector ATPase complex, catalytic domain; intracellular part; protein complex; cell; proton-transporting ATP synthase complex;	ATPase activity, coupled to transmembrane movement of ions; nucleoside phosphate binding; primary active transmembrane transporter activity; substrate-specific transporter activity; hydrolase activity, acting on acid anhydrides; ATPase activity, coupled to transmembrane movement of ions, rotational mechanism; monovalent inorganic cation transmembrane transporter activity; hydrolase activity; hydr…	K02132	ATPeF1A; F-type H+-transporting ATPase subunit alpha	pco00190 Oxidative phosphorylation; pco01100 Metabolic pathways;	IPR000793; IPR004100; IPR000194; IPR027417; IPR033732; IPR023366;	ATP synthase, alpha subunit, C-terminal; ATPase, F1/V1/A1 complex, alpha/beta subunit, N-terminal domain; ATPase, F1/V1/A1 complex, alpha/beta subunit, nucleotide-binding domain; P-loop containing nucleoside triphosphate hydrolase; ATP synthase, F1 complex, alpha subunit nucleotide-binding domain; ATP synthase subunit alpha-like domain;
GL18724-R1_1	151	K	Guanylate kinase OS=Daedalea quercina L-15889 GN=DAEQUDRAFT_724861 PE=3 SV=1	tr|A0A165RGZ4|A0A165RGZ4_9APHY	87.667	GTETEAAVTK(1)R	-0.24821	2	1	cytosol	cellular aromatic compound metabolic process; nucleotide metabolic process; small molecule metabolic process; single-organism cellular process; purine-containing compound metabolic process; single-organism process; organic cyclic compound metabolic process; nitrogen compound metabolic process; primary metabolic process; cellular metabolic process; phosphate-containing compound metabolic process; …		kinase activity; catalytic activity; guanylate kinase activity; nucleobase-containing compound kinase activity; nucleotide kinase activity; transferase activity; phosphotransferase activity, phosphate group as acceptor; transferase activity, transferring phosphorus-containing groups;	K00942	E2.7.4.8; guanylate kinase [EC:2.7.4.8]	pco00230 Purine metabolism; pco01100 Metabolic pathways;	IPR008144; IPR008145; IPR027417;	Guanylate kinase-like domain; Guanylate kinase/L-type calcium channel beta subunit; P-loop containing nucleoside triphosphate hydrolase;
GL18724-R1_1	158	K	Guanylate kinase OS=Daedalea quercina L-15889 GN=DAEQUDRAFT_724861 PE=3 SV=1	tr|A0A165RGZ4|A0A165RGZ4_9APHY	75.088	LATALK(1)EIDYAK	1.1616	2	1	cytosol	cellular aromatic compound metabolic process; nucleotide metabolic process; small molecule metabolic process; single-organism cellular process; purine-containing compound metabolic process; single-organism process; organic cyclic compound metabolic process; nitrogen compound metabolic process; primary metabolic process; cellular metabolic process; phosphate-containing compound metabolic process; …		kinase activity; catalytic activity; guanylate kinase activity; nucleobase-containing compound kinase activity; nucleotide kinase activity; transferase activity; phosphotransferase activity, phosphate group as acceptor; transferase activity, transferring phosphorus-containing groups;	K00942	E2.7.4.8; guanylate kinase [EC:2.7.4.8]	pco00230 Purine metabolism; pco01100 Metabolic pathways;	IPR008144; IPR008145; IPR027417;	Guanylate kinase-like domain; Guanylate kinase/L-type calcium channel beta subunit; P-loop containing nucleoside triphosphate hydrolase;
GL18770-R1_1	90	K	Immunomodulatory protein Ling Zhi-8 OS=Ganoderma lucidum PE=1 SV=2	sp|P14945|LZ8_GANLU	72.2	VLTDK(1)AYTYR	-0.13428	2	1	extracellular	regulation of immune system process; regulation of biological process; biological regulation;		carbohydrate binding; binding;
GL18770-R1_1	106	K	Immunomodulatory protein Ling Zhi-8 OS=Ganoderma lucidum PE=1 SV=2	sp|P14945|LZ8_GANLU	108.18	NLGVK(1)PSYAVESDGSQK	0.48418	3	1	extracellular	regulation of immune system process; regulation of biological process; biological regulation;		carbohydrate binding; binding;
GL18879-R1_1	123	K	ATPase, V1/A1 complex, subunit E OS=Daedalea quercina L-15889 GN=DAEQUDRAFT_750104 PE=3 SV=1	tr|A0A165RVS3|A0A165RVS3_9APHY	62.717	LK(1)LLQQR	-2.0952	2	1	nuclear	ion transmembrane transport; cation transmembrane transport; inorganic ion transmembrane transport; single-organism cellular process; energy coupled proton transmembrane transport, against electrochemical gradient; single-organism process; hydrogen transport; proton transport; establishment of localization; transport; transmembrane transport; single-organism localization; cation transport; ion tr…	macromolecular complex; membrane; proton-transporting two-sector ATPase complex, catalytic domain; protein complex; membrane part; proton-transporting two-sector ATPase complex;	active transmembrane transporter activity; ATPase activity, coupled to transmembrane movement of ions; ion transmembrane transporter activity; primary active transmembrane transporter activity; ATPase activity, coupled to transmembrane movement of ions, rotational mechanism; hydrolase activity, acting on acid anhydrides; substrate-specific transporter activity; monovalent inorganic cation transme…	K02150	ATPeV1E; V-type H+-transporting ATPase subunit E	pco00190 Oxidative phosphorylation; pco01100 Metabolic pathways; pco04145 Phagosome;
GL19313-R1_1	517	K	Elongation factor G, mitochondrial OS=Dichomitus squalens (strain LYAD-421) GN=MEF1 PE=3 SV=1	tr|R7SY80|R7SY80_DICSQ	42.287	VHIDK(1)ESK	0.31588	2	1	cytosol, mitochondria	translational elongation; cellular protein metabolic process; biosynthetic process; primary metabolic process; cellular metabolic process; organic substance biosynthetic process; cellular biosynthetic process; organic substance metabolic process; metabolic process; cellular macromolecule biosynthetic process; cellular macromolecule metabolic process; gene expression; macromolecule metabolic proce…	cell; intracellular; cell part;	RNA binding; nucleoside phosphate binding; translation elongation factor activity; nucleoside binding; ion binding; hydrolase activity, acting on acid anhydrides; hydrolase activity; nucleotide binding; nucleoside-triphosphatase activity; heterocyclic compound binding; organic cyclic compound binding; translation factor activity, nucleic acid binding; ribonucleoside binding; carbohydrate derivati…	K02355			IPR027417; IPR000795; IPR005517; IPR005225; IPR004161; IPR000640; IPR020568; IPR014721; IPR009022; IPR009000;	P-loop containing nucleoside triphosphate hydrolase; Transcription factor, GTP-binding domain; Translation elongation factor EFG/EF2, domain IV; Small GTP-binding protein domain; Translation elongation factor EFTu-like, domain 2; Translation elongation factor EFG, V domain; Ribosomal protein S5 domain 2-type fold; Ribosomal protein S5 domain 2-type fold, subgroup; Elongation factor G, III-V domai…
GL19313-R1_1	551	K	Elongation factor G, mitochondrial OS=Dichomitus squalens (strain LYAD-421) GN=MEF1 PE=3 SV=1	tr|R7SY80|R7SY80_DICSQ	41.684	EYNVECTTGK(1)PR	-0.86577	2	1	cytosol, mitochondria	translational elongation; cellular protein metabolic process; biosynthetic process; primary metabolic process; cellular metabolic process; organic substance biosynthetic process; cellular biosynthetic process; organic substance metabolic process; metabolic process; cellular macromolecule biosynthetic process; cellular macromolecule metabolic process; gene expression; macromolecule metabolic proce…	cell; intracellular; cell part;	RNA binding; nucleoside phosphate binding; translation elongation factor activity; nucleoside binding; ion binding; hydrolase activity, acting on acid anhydrides; hydrolase activity; nucleotide binding; nucleoside-triphosphatase activity; heterocyclic compound binding; organic cyclic compound binding; translation factor activity, nucleic acid binding; ribonucleoside binding; carbohydrate derivati…	K02355			IPR027417; IPR000795; IPR005517; IPR005225; IPR004161; IPR000640; IPR020568; IPR014721; IPR009022; IPR009000;	P-loop containing nucleoside triphosphate hydrolase; Transcription factor, GTP-binding domain; Translation elongation factor EFG/EF2, domain IV; Small GTP-binding protein domain; Translation elongation factor EFTu-like, domain 2; Translation elongation factor EFG, V domain; Ribosomal protein S5 domain 2-type fold; Ribosomal protein S5 domain 2-type fold, subgroup; Elongation factor G, III-V domai…
GL19322-R1_1	66	K	Ferredoxin/adrenodoxin reductase OS=Dichomitus squalens (strain LYAD-421) GN=DICSQDRAFT_87405 PE=4 SV=1	tr|R7SY67|R7SY67_DICSQ	55.335	NCAHK(1)FEAAAVDSR	1.1718	3	1	mitochondria	single-organism process; metabolic process; oxidation-reduction process; single-organism metabolic process;		catalytic activity; oxidoreductase activity;	K18914			IPR016040; IPR023753;	NAD(P)-binding domain; FAD/NAD(P)-binding domain;
GL19322-R1_1	262	K	Ferredoxin/adrenodoxin reductase OS=Dichomitus squalens (strain LYAD-421) GN=DICSQDRAFT_87405 PE=4 SV=1	tr|R7SY67|R7SY67_DICSQ	69.721	TLQLLQK(1)GSK	1.7428	2	1	mitochondria	single-organism process; metabolic process; oxidation-reduction process; single-organism metabolic process;		catalytic activity; oxidoreductase activity;	K18914			IPR016040; IPR023753;	NAD(P)-binding domain; FAD/NAD(P)-binding domain;
GL19767-R1_1	140	K	Unplaced genomic scaffold CY34scaffold_27, whole genome shotgun sequence OS=Suillus luteus UH-Slu-Lm8-n1 GN=CY34DRAFT_800377 PE=4 SV=1	tr|A0A0D0AXX9|A0A0D0AXX9_9HOMO	72.928	NLQEEIK(1)AK	1.5427	2	1	mitochondria	metabolic process;		catalytic activity;	K01557	FAHD1; acylpyruvate hydrolase [EC:3.7.1.5]	pco00350 Tyrosine metabolism; pco01100 Metabolic pathways;	IPR011234;	Fumarylacetoacetase, C-terminal-related;
GL19808-R1_1	47	K	Nascent polypeptide-associated complex alpha subunit OS=Trametes versicolor (strain FP-101664) GN=TRAVEDRAFT_40829 PE=4 SV=1	tr|R7S9S8|R7S9S8_TRAVS	70.028	K(1)ALLTLGLK	-1.2361	2	1	cytosol, nuclear				K03626			IPR002715;	Nascent polypeptide-associated complex NAC domain;
GL19808-R1_1	55	K	Nascent polypeptide-associated complex alpha subunit OS=Trametes versicolor (strain FP-101664) GN=TRAVEDRAFT_40829 PE=4 SV=1	tr|R7S9S8|R7S9S8_TRAVS	68.224	ALLTLGLK(1)R	1.3318	2	1	cytosol, nuclear				K03626			IPR002715;	Nascent polypeptide-associated complex NAC domain;
GL19826-R1_1	271	K	GrpE-domain-containing protein OS=Peniophora sp. CONT GN=PENSPDRAFT_587644 PE=3 SV=1	tr|A0A166BEP4|A0A166BEP4_9HOMO	46.462	VGYTIK(1)DR	0.74911	2	1	mitochondria	protein folding; metabolic process; cellular protein metabolic process; cellular macromolecule metabolic process; macromolecule metabolic process; protein metabolic process; primary metabolic process; cellular process; cellular metabolic process; organic substance metabolic process;		nucleoside phosphate binding; chaperone binding; nucleoside-triphosphatase regulator activity; protein dimerization activity; protein binding; nucleotide binding; molecular function regulator; heterocyclic compound binding; organic cyclic compound binding; identical protein binding; enzyme regulator activity; protein homodimerization activity; binding; adenyl nucleotide binding; ATPase regulator …	K03687			IPR013805; IPR009012;	GrpE nucleotide exchange factor, coiled-coil; GrpE nucleotide exchange factor, head;
GL19834-R1_1	179	K	Acyl-CoA dehydrogenase NM domain-like protein OS=Laetiporus sulphureus 93-53 GN=LAESUDRAFT_695612 PE=3 SV=1	tr|A0A165G3E1|A0A165G3E1_9APHY	60.157	GSK(1)GITAFIVEK	0.98026	2	1	mitochondria	single-organism process; metabolic process; oxidation-reduction process; single-organism metabolic process;		nucleoside phosphate binding; flavin adenine dinucleotide binding; ion binding; nucleotide binding; cofactor binding; oxidoreductase activity; oxidoreductase activity, acting on the CH-CH group of donors; heterocyclic compound binding; organic cyclic compound binding; catalytic activity; binding; anion binding; acyl-CoA dehydrogenase activity; coenzyme binding; small molecule binding;	K00253	IVD; isovaleryl-CoA dehydrogenase [EC:1.3.8.4]	pco01100 Metabolic pathways; pco00280 Valine, leucine and isoleucine degradation;	IPR013786; IPR009100; IPR006091; IPR009075;	Acyl-CoA dehydrogenase/oxidase, N-terminal; Acyl-CoA dehydrogenase/oxidase, N-terminal and middle domain; Acyl-CoA oxidase/dehydrogenase, central domain; Acyl-CoA dehydrogenase/oxidase C-terminal;
GL20259-R1_1	34	K	Citrate synthase OS=Dichomitus squalens (strain LYAD-421) GN=DICSQDRAFT_184143 PE=3 SV=1	tr|R7SLD4|R7SLD4_DICSQ	100.19	APTLK(1)ER	-1.1472	2	1	mitochondria	tricarboxylic acid metabolic process; oxidation-reduction process; small molecule metabolic process; tricarboxylic acid cycle; single-organism cellular process; single-organism process; primary metabolic process; cellular respiration; cellular metabolic process; organic substance metabolic process; citrate metabolic process; metabolic process; generation of precursor metabolites and energy; aerob…		citrate synthase activity; transferase activity, transferring acyl groups; transferase activity, transferring acyl groups, acyl groups converted into alkyl on transfer; catalytic activity; transferase activity; citrate (Si)-synthase activity;	K01647	CS; citrate synthase [EC:2.3.3.1]	pco01100 Metabolic pathways; pco01130 Biosynthesis of antibiotics; pco00630 Glyoxylate and dicarboxylate metabolism; pco01200 Carbon metabolism; pco01230 Biosynthesis of amino acids; pco01210 2-Oxocarboxylic acid metabolism; pco00020 Citrate cycle (TCA cycle); pco01110 Biosynthesis of secondary metabolites;	IPR016142;	Citrate synthase-like, large alpha subdomain;
GL20259-R1_1	356	K	Citrate synthase OS=Dichomitus squalens (strain LYAD-421) GN=DICSQDRAFT_184143 PE=3 SV=1	tr|R7SLD4|R7SLD4_DICSQ	126.07	MQSK(1)IGENATDEAVR	1.1249	2	1	mitochondria	tricarboxylic acid metabolic process; oxidation-reduction process; small molecule metabolic process; tricarboxylic acid cycle; single-organism cellular process; single-organism process; primary metabolic process; cellular respiration; cellular metabolic process; organic substance metabolic process; citrate metabolic process; metabolic process; generation of precursor metabolites and energy; aerob…		citrate synthase activity; transferase activity, transferring acyl groups; transferase activity, transferring acyl groups, acyl groups converted into alkyl on transfer; catalytic activity; transferase activity; citrate (Si)-synthase activity;	K01647	CS; citrate synthase [EC:2.3.3.1]	pco01100 Metabolic pathways; pco01130 Biosynthesis of antibiotics; pco00630 Glyoxylate and dicarboxylate metabolism; pco01200 Carbon metabolism; pco01230 Biosynthesis of amino acids; pco01210 2-Oxocarboxylic acid metabolism; pco00020 Citrate cycle (TCA cycle); pco01110 Biosynthesis of secondary metabolites;	IPR016142;	Citrate synthase-like, large alpha subdomain;
GL20259-R1_1	488	K	Citrate synthase OS=Dichomitus squalens (strain LYAD-421) GN=DICSQDRAFT_184143 PE=3 SV=1	tr|R7SLD4|R7SLD4_DICSQ	83.182	PK(1)SYSTEAINR	0.082342	2	1	mitochondria	tricarboxylic acid metabolic process; oxidation-reduction process; small molecule metabolic process; tricarboxylic acid cycle; single-organism cellular process; single-organism process; primary metabolic process; cellular respiration; cellular metabolic process; organic substance metabolic process; citrate metabolic process; metabolic process; generation of precursor metabolites and energy; aerob…		citrate synthase activity; transferase activity, transferring acyl groups; transferase activity, transferring acyl groups, acyl groups converted into alkyl on transfer; catalytic activity; transferase activity; citrate (Si)-synthase activity;	K01647	CS; citrate synthase [EC:2.3.3.1]	pco01100 Metabolic pathways; pco01130 Biosynthesis of antibiotics; pco00630 Glyoxylate and dicarboxylate metabolism; pco01200 Carbon metabolism; pco01230 Biosynthesis of amino acids; pco01210 2-Oxocarboxylic acid metabolism; pco00020 Citrate cycle (TCA cycle); pco01110 Biosynthesis of secondary metabolites;	IPR016142;	Citrate synthase-like, large alpha subdomain;
GL20416-R1_1	57	K	ClpP/crotonase OS=Rhizopogon vinicolor AM-OR11-026 GN=K503DRAFT_764892 PE=4 SV=1	tr|A0A1B7NHQ3|A0A1B7NHQ3_9HOMO	63.29	VAGHAVTK(1)IGLPETK	1.7854	2	1	mitochondria	metabolic process;		catalytic activity;	K05607			IPR029045; IPR014748;	ClpP/crotonase-like domain; Crontonase, C-terminal;
GL20443-R1_1	379	K	Pentulose kinase OS=Laetiporus sulphureus 93-53 GN=LAESUDRAFT_718945 PE=4 SV=1	tr|A0A165I6M2|A0A165I6M2_9APHY	91.318	LK(1)ELAQQR	-1.3211	2	1	cytosol	metabolic process; carbohydrate metabolic process; primary metabolic process; organic substance metabolic process;		phosphotransferase activity, alcohol group as acceptor; catalytic activity; transferase activity; transferase activity, transferring phosphorus-containing groups;				IPR018485; IPR018484;	Carbohydrate kinase, FGGY, C-terminal; Carbohydrate kinase, FGGY, N-terminal;
GL20464-R2_1	443	K	Alpha/beta-hydrolase OS=Dichomitus squalens (strain LYAD-421) GN=DICSQDRAFT_108201 PE=4 SV=1	tr|R7SUX6|R7SUX6_DICSQ	72.275	TPQGLSYK(1)R	-0.1282	2	1	mitochondria	proteolysis; metabolic process; macromolecule metabolic process; protein metabolic process; primary metabolic process; organic substance metabolic process;		peptidase activity; catalytic activity; serine hydrolase activity; binding; serine-type peptidase activity; peptidase activity, acting on L-amino acid peptides; protein binding; hydrolase activity;				IPR001375; IPR029058; IPR015943;	Peptidase S9, prolyl oligopeptidase, catalytic domain; Alpha/Beta hydrolase fold; WD40/YVTN repeat-like-containing domain;
GL20491-R2_1	402	K	Phosphotransferase OS=Dichomitus squalens (strain LYAD-421) GN=DICSQDRAFT_110398 PE=3 SV=1	tr|R7SQ24|R7SQ24_DICSQ	42.869	ALAK(1)LVGR	-0.20311	2	1	mitochondria	phosphorylation; regulation of biological quality; glycolytic process; glucose homeostasis; single-organism process; cellular metabolic process; cellular chemical homeostasis; phosphate-containing compound metabolic process; organic substance metabolic process; homeostatic process; pyruvate metabolic process; metabolic process; generation of precursor metabolites and energy; cellular carbohydrate…		ATP binding; nucleoside phosphate binding; phosphotransferase activity, alcohol group as acceptor; glucose binding; nucleoside binding; ion binding; monosaccharide binding; nucleotide binding; organic cyclic compound binding; heterocyclic compound binding; ribonucleoside binding; carbohydrate kinase activity; carbohydrate derivative binding; kinase activity; catalytic activity; ribonucleotide bin…	K00844	HK; hexokinase [EC:2.7.1.1]	pco00051 Fructose and mannose metabolism; pco01200 Carbon metabolism; pco01100 Metabolic pathways; pco01130 Biosynthesis of antibiotics; pco00500 Starch and sucrose metabolism; pco00010 Glycolysis / Gluconeogenesis; pco01110 Biosynthesis of secondary metabolites; pco00052 Galactose metabolism; pco00520 Amino sugar and nucleotide sugar metabolism;	IPR022672; IPR022673;	Hexokinase, N-terminal; Hexokinase, C-terminal;
GL20529-R1_1	104	K	Superoxide dismutase OS=Ganoderma lucidum PE=2 SV=1	tr|A0A088QFL9|A0A088QFL9_GANLU	80.706	NLAPAK(1)SEGK	0.056586	2	1	cytosol	superoxide metabolic process; metabolic process; reactive oxygen species metabolic process; oxidation-reduction process; single-organism metabolic process; single-organism process; cellular process; cellular metabolic process;		superoxide dismutase activity; catalytic activity; oxidoreductase activity, acting on superoxide radicals as acceptor; binding; ion binding; antioxidant activity; cation binding; metal ion binding; oxidoreductase activity;	K04564	SOD2; superoxide dismutase, Fe-Mn family [EC:1.15.1.1]	pco04146 Peroxisome;	IPR019831; IPR019832;	Manganese/iron superoxide dismutase, N-terminal; Manganese/iron superoxide dismutase, C-terminal;
GL20529-R1_1	247	K	Superoxide dismutase OS=Ganoderma lucidum PE=2 SV=1	tr|A0A088QFL9|A0A088QFL9_GANLU	67.93	RYNEAVSGSK(1)L	-0.56123	2	1	cytosol	superoxide metabolic process; metabolic process; reactive oxygen species metabolic process; oxidation-reduction process; single-organism metabolic process; single-organism process; cellular process; cellular metabolic process;		superoxide dismutase activity; catalytic activity; oxidoreductase activity, acting on superoxide radicals as acceptor; binding; ion binding; antioxidant activity; cation binding; metal ion binding; oxidoreductase activity;	K04564	SOD2; superoxide dismutase, Fe-Mn family [EC:1.15.1.1]	pco04146 Peroxisome;	IPR019831; IPR019832;	Manganese/iron superoxide dismutase, N-terminal; Manganese/iron superoxide dismutase, C-terminal;
GL20560-R1_1	27	K	60S ribosomal protein L27 OS=Pycnoporus cinnabarinus GN=BN946_scf184993.g26 PE=3 SV=1	tr|A0A060SYZ0|A0A060SYZ0_PYCCI	90.614	VVVIK(1)QLDEGTK	0.81732	2	1	mitochondria	cellular protein metabolic process; biosynthetic process; primary metabolic process; cellular metabolic process; organic substance biosynthetic process; cellular biosynthetic process; organic substance metabolic process; metabolic process; cellular macromolecule biosynthetic process; cellular macromolecule metabolic process; gene expression; macromolecule metabolic process; protein metabolic proc…	ribosome; organelle; intracellular organelle; intracellular non-membrane-bounded organelle; cell part; intracellular; cytoplasm; macromolecular complex; intracellular part; cell; ribonucleoprotein complex; cytoplasmic part; non-membrane-bounded organelle;	structural constituent of ribosome; structural molecule activity;	K02901	RP-L27e; large subunit ribosomal protein L27e	pco03010 Ribosome;	IPR008991; IPR014722;	Translation protein SH3-like domain; Ribosomal protein L2 domain 2;
GL20560-R1_1	52	K	60S ribosomal protein L27 OS=Pycnoporus cinnabarinus GN=BN946_scf184993.g26 PE=3 SV=1	tr|A0A060SYZ0|A0A060SYZ0_PYCCI	58.782	YPLK(1)VTK	-1.3769	2	1	mitochondria	cellular protein metabolic process; biosynthetic process; primary metabolic process; cellular metabolic process; organic substance biosynthetic process; cellular biosynthetic process; organic substance metabolic process; metabolic process; cellular macromolecule biosynthetic process; cellular macromolecule metabolic process; gene expression; macromolecule metabolic process; protein metabolic proc…	ribosome; organelle; intracellular organelle; intracellular non-membrane-bounded organelle; cell part; intracellular; cytoplasm; macromolecular complex; intracellular part; cell; ribonucleoprotein complex; cytoplasmic part; non-membrane-bounded organelle;	structural constituent of ribosome; structural molecule activity;	K02901	RP-L27e; large subunit ribosomal protein L27e	pco03010 Ribosome;	IPR008991; IPR014722;	Translation protein SH3-like domain; Ribosomal protein L2 domain 2;
GL20560-R1_1	102	K	60S ribosomal protein L27 OS=Pycnoporus cinnabarinus GN=BN946_scf184993.g26 PE=3 SV=1	tr|A0A060SYZ0|A0A060SYZ0_PYCCI	61.409	GTVGSETFK(1)EVSQR	0.59796	2	1	mitochondria	cellular protein metabolic process; biosynthetic process; primary metabolic process; cellular metabolic process; organic substance biosynthetic process; cellular biosynthetic process; organic substance metabolic process; metabolic process; cellular macromolecule biosynthetic process; cellular macromolecule metabolic process; gene expression; macromolecule metabolic process; protein metabolic proc…	ribosome; organelle; intracellular organelle; intracellular non-membrane-bounded organelle; cell part; intracellular; cytoplasm; macromolecular complex; intracellular part; cell; ribonucleoprotein complex; cytoplasmic part; non-membrane-bounded organelle;	structural constituent of ribosome; structural molecule activity;	K02901	RP-L27e; large subunit ribosomal protein L27e	pco03010 Ribosome;	IPR008991; IPR014722;	Translation protein SH3-like domain; Ribosomal protein L2 domain 2;
GL20627-R1_1	105	K	Isocitrate dehydrogenase [NADP] OS=Dichomitus squalens (strain LYAD-421) GN=DICSQDRAFT_139521 PE=3 SV=1	tr|R7SQV2|R7SQV2_DICSQ	51.787	VVEFK(1)LK	-2.7175	2	1	cytosol	tricarboxylic acid metabolic process; metabolic process; oxidation-reduction process; single-organism metabolic process; small molecule metabolic process; single-organism cellular process; carboxylic acid metabolic process; single-organism process; isocitrate metabolic process; organic acid metabolic process; cellular metabolic process; cellular process; oxoacid metabolic process; organic substan…		magnesium ion binding; nucleoside phosphate binding; ion binding; isocitrate dehydrogenase activity; nucleotide binding; cofactor binding; oxidoreductase activity; oxidoreductase activity, acting on CH-OH group of donors; heterocyclic compound binding; organic cyclic compound binding; oxidoreductase activity, acting on the CH-OH group of donors, NAD or NADP as acceptor; catalytic activity; NAD bi…	K00031	IDH1; isocitrate dehydrogenase [EC:1.1.1.42]	pco04146 Peroxisome; pco01100 Metabolic pathways; pco01130 Biosynthesis of antibiotics; pco00480 Glutathione metabolism; pco01200 Carbon metabolism; pco01230 Biosynthesis of amino acids; pco00020 Citrate cycle (TCA cycle); pco01210 2-Oxocarboxylic acid metabolism; pco01110 Biosynthesis of secondary metabolites;	IPR024084;	Isopropylmalate dehydrogenase-like domain;
GL20627-R1_1	401	K	Isocitrate dehydrogenase [NADP] OS=Dichomitus squalens (strain LYAD-421) GN=DICSQDRAFT_139521 PE=3 SV=1	tr|R7SQV2|R7SQV2_DICSQ	81.92	DLALAIHGK(1)EMK	0.66222	2	1	cytosol	tricarboxylic acid metabolic process; metabolic process; oxidation-reduction process; single-organism metabolic process; small molecule metabolic process; single-organism cellular process; carboxylic acid metabolic process; single-organism process; isocitrate metabolic process; organic acid metabolic process; cellular metabolic process; cellular process; oxoacid metabolic process; organic substan…		magnesium ion binding; nucleoside phosphate binding; ion binding; isocitrate dehydrogenase activity; nucleotide binding; cofactor binding; oxidoreductase activity; oxidoreductase activity, acting on CH-OH group of donors; heterocyclic compound binding; organic cyclic compound binding; oxidoreductase activity, acting on the CH-OH group of donors, NAD or NADP as acceptor; catalytic activity; NAD bi…	K00031	IDH1; isocitrate dehydrogenase [EC:1.1.1.42]	pco04146 Peroxisome; pco01100 Metabolic pathways; pco01130 Biosynthesis of antibiotics; pco00480 Glutathione metabolism; pco01200 Carbon metabolism; pco01230 Biosynthesis of amino acids; pco00020 Citrate cycle (TCA cycle); pco01210 2-Oxocarboxylic acid metabolism; pco01110 Biosynthesis of secondary metabolites;	IPR024084;	Isopropylmalate dehydrogenase-like domain;
GL20653-R1_1	116	K	FAD dependent oxidoreductase OS=Dichomitus squalens (strain LYAD-421) GN=DICSQDRAFT_181661 PE=4 SV=1	tr|R7SY23|R7SY23_DICSQ	53.775	ILQIVGK(1)NK	0.26425	2	1	extracellular	single-organism process; metabolic process; oxidation-reduction process; single-organism metabolic process;		organic cyclic compound binding; heterocyclic compound binding; oxidoreductase activity, acting on CH-OH group of donors; nucleoside phosphate binding; flavin adenine dinucleotide binding; catalytic activity; binding; ion binding; anion binding; nucleotide binding; cofactor binding; small molecule binding; coenzyme binding; oxidoreductase activity;				IPR016166; IPR016169; IPR012951; IPR006094;	FAD-binding, type 2; CO dehydrogenase flavoprotein-like, FAD-binding, subdomain 2; Berberine/berberine-like; FAD linked oxidase, N-terminal;
GL20764-R1_1	12	K	GroES-like protein OS=Dichomitus squalens (strain LYAD-421) GN=DICSQDRAFT_129544 PE=4 SV=1	tr|R7SMP4|R7SMP4_DICSQ	53.751	VQK(1)AAIVEK	-0.50545	2	1	cytosol	single-organism process; metabolic process; oxidation-reduction process; single-organism metabolic process;		catalytic activity; oxidoreductase activity;	K13953	adhP; alcohol dehydrogenase, propanol-preferring [EC:1.1.1.1]	pco00350 Tyrosine metabolism; pco01100 Metabolic pathways; pco01130 Biosynthesis of antibiotics; pco00071 Fatty acid degradation; pco00010 Glycolysis / Gluconeogenesis; pco01110 Biosynthesis of secondary metabolites;	IPR011032; IPR020843; IPR016040; IPR013154; IPR013149;	GroES-like; Polyketide synthase, enoylreductase domain; NAD(P)-binding domain; Alcohol dehydrogenase, N-terminal; Alcohol dehydrogenase, C-terminal;
GL20764-R1_1	18	K	GroES-like protein OS=Dichomitus squalens (strain LYAD-421) GN=DICSQDRAFT_129544 PE=4 SV=1	tr|R7SMP4|R7SMP4_DICSQ	57.175	AAIVEK(1)TSEPLK	0.55091	2	1	cytosol	single-organism process; metabolic process; oxidation-reduction process; single-organism metabolic process;		catalytic activity; oxidoreductase activity;	K13953	adhP; alcohol dehydrogenase, propanol-preferring [EC:1.1.1.1]	pco00350 Tyrosine metabolism; pco01100 Metabolic pathways; pco01130 Biosynthesis of antibiotics; pco00071 Fatty acid degradation; pco00010 Glycolysis / Gluconeogenesis; pco01110 Biosynthesis of secondary metabolites;	IPR011032; IPR020843; IPR016040; IPR013154; IPR013149;	GroES-like; Polyketide synthase, enoylreductase domain; NAD(P)-binding domain; Alcohol dehydrogenase, N-terminal; Alcohol dehydrogenase, C-terminal;
GL20764-R1_1	94	K	GroES-like protein OS=Dichomitus squalens (strain LYAD-421) GN=DICSQDRAFT_129544 PE=4 SV=1	tr|R7SMP4|R7SMP4_DICSQ	40.493	VVAIGAHTQDSPVK(1)LGDR	-2.7067	3	1	cytosol	single-organism process; metabolic process; oxidation-reduction process; single-organism metabolic process;		catalytic activity; oxidoreductase activity;	K13953	adhP; alcohol dehydrogenase, propanol-preferring [EC:1.1.1.1]	pco00350 Tyrosine metabolism; pco01100 Metabolic pathways; pco01130 Biosynthesis of antibiotics; pco00071 Fatty acid degradation; pco00010 Glycolysis / Gluconeogenesis; pco01110 Biosynthesis of secondary metabolites;	IPR011032; IPR020843; IPR016040; IPR013154; IPR013149;	GroES-like; Polyketide synthase, enoylreductase domain; NAD(P)-binding domain; Alcohol dehydrogenase, N-terminal; Alcohol dehydrogenase, C-terminal;
GL20772-R1_1	124	K	60S ribosomal protein L27a OS=Dichomitus squalens (strain LYAD-421) GN=DICSQDRAFT_111815 PE=3 SV=1	tr|R7SNR2|R7SNR2_DICSQ	79.469	LPFILK(1)AR	0.50122	2	1	mitochondria	cellular protein metabolic process; biosynthetic process; primary metabolic process; cellular metabolic process; organic substance biosynthetic process; cellular biosynthetic process; organic substance metabolic process; metabolic process; cellular macromolecule biosynthetic process; cellular macromolecule metabolic process; gene expression; macromolecule metabolic process; protein metabolic proc…	ribosome; intracellular organelle; intracellular non-membrane-bounded organelle; intracellular organelle part; cytoplasm; macromolecular complex; intracellular part; cell; organelle part; non-membrane-bounded organelle; organelle; large ribosomal subunit; intracellular; cell part; ribosomal subunit; ribonucleoprotein complex; cytoplasmic part;	structural constituent of ribosome; structural molecule activity;	K02900	RP-L27Ae; large subunit ribosomal protein L27Ae	pco03010 Ribosome;	IPR021131;	Ribosomal protein L18e/L15P;
GL20806-R1_1	256	K	Mitogen-activated protein kinase OS=Ganoderma lucidum GN=MAPK2 PE=2 SV=1	tr|V5W4K0|V5W4K0_GANLU	50.966	SLPIK(1)PR	-0.34745	2	1	cytosol	phosphorylation; cellular protein metabolic process; primary metabolic process; cellular metabolic process; phosphate-containing compound metabolic process; organic substance metabolic process; metabolic process; protein phosphorylation; phosphorus metabolic process; cellular macromolecule metabolic process; cellular protein modification process; protein metabolic process; macromolecule metabolic…		ATP binding; nucleoside phosphate binding; phosphotransferase activity, alcohol group as acceptor; nucleoside binding; ion binding; protein kinase activity; nucleotide binding; organic cyclic compound binding; heterocyclic compound binding; ribonucleoside binding; carbohydrate derivative binding; kinase activity; catalytic activity; ribonucleotide binding; binding; purine ribonucleoside binding; …				IPR000719; IPR011009;	Protein kinase domain; Protein kinase-like domain;
GL20810-R1_1	90	K	Trehalose phosphorylase OS=Grifola frondosa PE=1 SV=1	sp|O75003|TREPH_GRIFR	43.03	QAAAIEK(1)HTLDALR	2.279	2	1	mitochondria							IPR001296;	Glycosyl transferase, family 1;
GL20810-R1_1	726	K	Trehalose phosphorylase OS=Grifola frondosa PE=1 SV=1	sp|O75003|TREPH_GRIFR	71.949	GVK(1)LQPK	-0.015317	2	1	mitochondria							IPR001296;	Glycosyl transferase, family 1;
GL20821-R1_1	171	K	Succinate dehydrogenase [ubiquinone] flavoprotein subunit, mitochondrial OS=Fibroporia radiculosa GN=FIBRA_07243 PE=3 SV=1	tr|J4IBP9|J4IBP9_9APHY	88.294	FGK(1)GGQAYR	0.84602	2	1	mitochondria	tricarboxylic acid metabolic process; oxidation-reduction process; small molecule metabolic process; single-organism cellular process; tricarboxylic acid cycle; single-organism process; primary metabolic process; cellular respiration; cellular metabolic process; organic substance metabolic process; citrate metabolic process; metabolic process; generation of precursor metabolites and energy; aerob…		organic cyclic compound binding; heterocyclic compound binding; oxidoreductase activity, acting on the CH-CH group of donors; nucleoside phosphate binding; flavin adenine dinucleotide binding; catalytic activity; binding; ion binding; anion binding; nucleotide binding; cofactor binding; small molecule binding; coenzyme binding; oxidoreductase activity;	K00234	SDHA; succinate dehydrogenase (ubiquinone) flavoprotein subunit [EC:1.3.5.1]	pco00190 Oxidative phosphorylation; pco01200 Carbon metabolism; pco01100 Metabolic pathways; pco01130 Biosynthesis of antibiotics; pco00020 Citrate cycle (TCA cycle); pco01110 Biosynthesis of secondary metabolites;	IPR027477; IPR015939; IPR003953; IPR023753;	Succinate dehydrogenase/fumarate reductase flavoprotein, catalytic domain; Fumarate reductase/succinate dehydrogenase flavoprotein-like, C-terminal; FAD-dependent oxidoreductase 2, FAD binding domain; FAD/NAD(P)-binding domain;
GL20821-R1_1	240	K	Succinate dehydrogenase [ubiquinone] flavoprotein subunit, mitochondrial OS=Fibroporia radiculosa GN=FIBRA_07243 PE=3 SV=1	tr|J4IBP9|J4IBP9_9APHY	93.162	AHK(1)TVLATGGYGR	-0.38602	3	1	mitochondria	tricarboxylic acid metabolic process; oxidation-reduction process; small molecule metabolic process; single-organism cellular process; tricarboxylic acid cycle; single-organism process; primary metabolic process; cellular respiration; cellular metabolic process; organic substance metabolic process; citrate metabolic process; metabolic process; generation of precursor metabolites and energy; aerob…		organic cyclic compound binding; heterocyclic compound binding; oxidoreductase activity, acting on the CH-CH group of donors; nucleoside phosphate binding; flavin adenine dinucleotide binding; catalytic activity; binding; ion binding; anion binding; nucleotide binding; cofactor binding; small molecule binding; coenzyme binding; oxidoreductase activity;	K00234	SDHA; succinate dehydrogenase (ubiquinone) flavoprotein subunit [EC:1.3.5.1]	pco00190 Oxidative phosphorylation; pco01200 Carbon metabolism; pco01100 Metabolic pathways; pco01130 Biosynthesis of antibiotics; pco00020 Citrate cycle (TCA cycle); pco01110 Biosynthesis of secondary metabolites;	IPR027477; IPR015939; IPR003953; IPR023753;	Succinate dehydrogenase/fumarate reductase flavoprotein, catalytic domain; Fumarate reductase/succinate dehydrogenase flavoprotein-like, C-terminal; FAD-dependent oxidoreductase 2, FAD binding domain; FAD/NAD(P)-binding domain;
GL20821-R1_1	324	K	Succinate dehydrogenase [ubiquinone] flavoprotein subunit, mitochondrial OS=Fibroporia radiculosa GN=FIBRA_07243 PE=3 SV=1	tr|J4IBP9|J4IBP9_9APHY	57.175	YAPTAK(1)DLASR	-0.77977	2	1	mitochondria	tricarboxylic acid metabolic process; oxidation-reduction process; small molecule metabolic process; single-organism cellular process; tricarboxylic acid cycle; single-organism process; primary metabolic process; cellular respiration; cellular metabolic process; organic substance metabolic process; citrate metabolic process; metabolic process; generation of precursor metabolites and energy; aerob…		organic cyclic compound binding; heterocyclic compound binding; oxidoreductase activity, acting on the CH-CH group of donors; nucleoside phosphate binding; flavin adenine dinucleotide binding; catalytic activity; binding; ion binding; anion binding; nucleotide binding; cofactor binding; small molecule binding; coenzyme binding; oxidoreductase activity;	K00234	SDHA; succinate dehydrogenase (ubiquinone) flavoprotein subunit [EC:1.3.5.1]	pco00190 Oxidative phosphorylation; pco01200 Carbon metabolism; pco01100 Metabolic pathways; pco01130 Biosynthesis of antibiotics; pco00020 Citrate cycle (TCA cycle); pco01110 Biosynthesis of secondary metabolites;	IPR027477; IPR015939; IPR003953; IPR023753;	Succinate dehydrogenase/fumarate reductase flavoprotein, catalytic domain; Fumarate reductase/succinate dehydrogenase flavoprotein-like, C-terminal; FAD-dependent oxidoreductase 2, FAD binding domain; FAD/NAD(P)-binding domain;
GL20821-R1_1	469	K	Succinate dehydrogenase [ubiquinone] flavoprotein subunit, mitochondrial OS=Fibroporia radiculosa GN=FIBRA_07243 PE=3 SV=1	tr|J4IBP9|J4IBP9_9APHY	44.863	ETLTPGK(1)PHK	-0.36008	2	1	mitochondria	tricarboxylic acid metabolic process; oxidation-reduction process; small molecule metabolic process; single-organism cellular process; tricarboxylic acid cycle; single-organism process; primary metabolic process; cellular respiration; cellular metabolic process; organic substance metabolic process; citrate metabolic process; metabolic process; generation of precursor metabolites and energy; aerob…		organic cyclic compound binding; heterocyclic compound binding; oxidoreductase activity, acting on the CH-CH group of donors; nucleoside phosphate binding; flavin adenine dinucleotide binding; catalytic activity; binding; ion binding; anion binding; nucleotide binding; cofactor binding; small molecule binding; coenzyme binding; oxidoreductase activity;	K00234	SDHA; succinate dehydrogenase (ubiquinone) flavoprotein subunit [EC:1.3.5.1]	pco00190 Oxidative phosphorylation; pco01200 Carbon metabolism; pco01100 Metabolic pathways; pco01130 Biosynthesis of antibiotics; pco00020 Citrate cycle (TCA cycle); pco01110 Biosynthesis of secondary metabolites;	IPR027477; IPR015939; IPR003953; IPR023753;	Succinate dehydrogenase/fumarate reductase flavoprotein, catalytic domain; Fumarate reductase/succinate dehydrogenase flavoprotein-like, C-terminal; FAD-dependent oxidoreductase 2, FAD binding domain; FAD/NAD(P)-binding domain;
GL20821-R1_1	491	K	Succinate dehydrogenase [ubiquinone] flavoprotein subunit, mitochondrial OS=Fibroporia radiculosa GN=FIBRA_07243 PE=3 SV=1	tr|J4IBP9|J4IBP9_9APHY	95.273	K(1)SDGPLPTAQIR	0.24437	2	1	mitochondria	tricarboxylic acid metabolic process; oxidation-reduction process; small molecule metabolic process; single-organism cellular process; tricarboxylic acid cycle; single-organism process; primary metabolic process; cellular respiration; cellular metabolic process; organic substance metabolic process; citrate metabolic process; metabolic process; generation of precursor metabolites and energy; aerob…		organic cyclic compound binding; heterocyclic compound binding; oxidoreductase activity, acting on the CH-CH group of donors; nucleoside phosphate binding; flavin adenine dinucleotide binding; catalytic activity; binding; ion binding; anion binding; nucleotide binding; cofactor binding; small molecule binding; coenzyme binding; oxidoreductase activity;	K00234	SDHA; succinate dehydrogenase (ubiquinone) flavoprotein subunit [EC:1.3.5.1]	pco00190 Oxidative phosphorylation; pco01200 Carbon metabolism; pco01100 Metabolic pathways; pco01130 Biosynthesis of antibiotics; pco00020 Citrate cycle (TCA cycle); pco01110 Biosynthesis of secondary metabolites;	IPR027477; IPR015939; IPR003953; IPR023753;	Succinate dehydrogenase/fumarate reductase flavoprotein, catalytic domain; Fumarate reductase/succinate dehydrogenase flavoprotein-like, C-terminal; FAD-dependent oxidoreductase 2, FAD binding domain; FAD/NAD(P)-binding domain;
GL20821-R1_1	528	K	Succinate dehydrogenase [ubiquinone] flavoprotein subunit, mitochondrial OS=Fibroporia radiculosa GN=FIBRA_07243 PE=3 SV=1	tr|J4IBP9|J4IBP9_9APHY	107.99	TQESLDEGVEK(1)LK	-0.50968	2	1	mitochondria	tricarboxylic acid metabolic process; oxidation-reduction process; small molecule metabolic process; single-organism cellular process; tricarboxylic acid cycle; single-organism process; primary metabolic process; cellular respiration; cellular metabolic process; organic substance metabolic process; citrate metabolic process; metabolic process; generation of precursor metabolites and energy; aerob…		organic cyclic compound binding; heterocyclic compound binding; oxidoreductase activity, acting on the CH-CH group of donors; nucleoside phosphate binding; flavin adenine dinucleotide binding; catalytic activity; binding; ion binding; anion binding; nucleotide binding; cofactor binding; small molecule binding; coenzyme binding; oxidoreductase activity;	K00234	SDHA; succinate dehydrogenase (ubiquinone) flavoprotein subunit [EC:1.3.5.1]	pco00190 Oxidative phosphorylation; pco01200 Carbon metabolism; pco01100 Metabolic pathways; pco01130 Biosynthesis of antibiotics; pco00020 Citrate cycle (TCA cycle); pco01110 Biosynthesis of secondary metabolites;	IPR027477; IPR015939; IPR003953; IPR023753;	Succinate dehydrogenase/fumarate reductase flavoprotein, catalytic domain; Fumarate reductase/succinate dehydrogenase flavoprotein-like, C-terminal; FAD-dependent oxidoreductase 2, FAD binding domain; FAD/NAD(P)-binding domain;
GL20847-R1_1	209	K	WD40 repeat-like protein OS=Dichomitus squalens (strain LYAD-421) GN=DICSQDRAFT_71899 PE=4 SV=1	tr|R7SJB6|R7SJB6_DICSQ	41.689	THTK(1)FVQDVR	1.4355	2	1	cytosol			protein binding; binding;				IPR017986; IPR015943; IPR011047; IPR024977;	WD40-repeat-containing domain; WD40/YVTN repeat-like-containing domain; Quinoprotein alcohol dehydrogenase-like superfamily; Anaphase-promoting complex subunit 4, WD40 domain;
GL20854-R1_1	678	K	Coatomer subunit alpha OS=Dichomitus squalens (strain LYAD-421) GN=DICSQDRAFT_182876 PE=4 SV=1	tr|R7SQA6|R7SQA6_DICSQ	44.847	LAQQALK(1)QGNHK	1.4043	2	1	mitochondria	establishment of protein localization; transport; intracellular transport; cellular macromolecule localization; establishment of localization in cell; vesicle-mediated transport; intracellular protein transport; organic substance transport; protein localization; macromolecule localization; cellular protein localization; localization; protein transport; establishment of localization; cellular loca…	membrane; cytoplasmic vesicle; organelle membrane; membrane-bounded vesicle; cytoplasmic membrane-bounded vesicle; COPI-coated vesicle; vesicle; Golgi-associated vesicle membrane; cytoplasm; cytoplasmic vesicle part; macromolecular complex; intracellular part; vesicle coat; COPI-coated vesicle membrane; cell; organelle part; coated vesicle membrane; COPI vesicle coat; intracellular; cell part; me…	protein binding; structural molecule activity; binding;	K05236			IPR006692; IPR011048; IPR017986; IPR015943; IPR010714;	Coatomer, WD associated region; Cytochrome cd1-nitrite reductase-like, haem d1 domain; WD40-repeat-containing domain; WD40/YVTN repeat-like-containing domain; Coatomer, alpha subunit, C-terminal;
GL20928-R1_1	149	K	GDP-mannose 4,6-dehydratase OS=Dichomitus squalens (strain LYAD-421) GN=DICSQDRAFT_136370 PE=3 SV=1	tr|R7T1M8|R7T1M8_DICSQ	46.819	TCGFEK(1)VVR	-0.11972	2	1	cytosol	cellular aromatic compound metabolic process; nucleotide metabolic process; small molecule metabolic process; single-organism cellular process; single-organism process; organic cyclic compound metabolic process; nitrogen compound metabolic process; primary metabolic process; cellular metabolic process; phosphate-containing compound metabolic process; organic substance metabolic process; metabolic…		lyase activity; hydro-lyase activity; GDP-mannose 4,6-dehydratase activity; catalytic activity; carbon-oxygen lyase activity;	K01711	gmd; GDPmannose 4,6-dehydratase [EC:4.2.1.47]	pco00051 Fructose and mannose metabolism; pco01100 Metabolic pathways; pco00520 Amino sugar and nucleotide sugar metabolism;	IPR016040;	NAD(P)-binding domain;
GL20928-R1_1	321	K	GDP-mannose 4,6-dehydratase OS=Dichomitus squalens (strain LYAD-421) GN=DICSQDRAFT_136370 PE=3 SV=1	tr|R7T1M8|R7T1M8_DICSQ	53.775	VLVK(1)VDEK	1.3985	2	1	cytosol	cellular aromatic compound metabolic process; nucleotide metabolic process; small molecule metabolic process; single-organism cellular process; single-organism process; organic cyclic compound metabolic process; nitrogen compound metabolic process; primary metabolic process; cellular metabolic process; phosphate-containing compound metabolic process; organic substance metabolic process; metabolic…		lyase activity; hydro-lyase activity; GDP-mannose 4,6-dehydratase activity; catalytic activity; carbon-oxygen lyase activity;	K01711	gmd; GDPmannose 4,6-dehydratase [EC:4.2.1.47]	pco00051 Fructose and mannose metabolism; pco01100 Metabolic pathways; pco00520 Amino sugar and nucleotide sugar metabolism;	IPR016040;	NAD(P)-binding domain;
GL20960-R1_1	79	K	60S ribosomal protein L31 OS=Dichomitus squalens (strain LYAD-421) GN=DICSQDRAFT_85835 PE=4 SV=1	tr|R7T0L3|R7T0L3_DICSQ	63.565	GVK(1)SVPHR	-1.0925	2	1	mitochondria	cellular protein metabolic process; biosynthetic process; primary metabolic process; cellular metabolic process; organic substance biosynthetic process; cellular biosynthetic process; organic substance metabolic process; metabolic process; cellular macromolecule biosynthetic process; cellular macromolecule metabolic process; gene expression; macromolecule metabolic process; protein metabolic proc…	ribosome; organelle; intracellular organelle; intracellular non-membrane-bounded organelle; cell part; intracellular; cytoplasm; macromolecular complex; intracellular part; cell; ribonucleoprotein complex; cytoplasmic part; non-membrane-bounded organelle;	structural constituent of ribosome; structural molecule activity;	K02910	RP-L31e; large subunit ribosomal protein L31e	pco03010 Ribosome;	IPR023621;	Ribosomal protein L31e domain;
GL20990-R1_1	209	K	Transaminase OS=Dichomitus squalens (strain LYAD-421) GN=DICSQDRAFT_138337 PE=4 SV=1	tr|R7STT6|R7STT6_DICSQ	56.258	SALLK(1)AEK	-1.366	2	1	cytosol	biosynthetic process; metabolic process;		organic cyclic compound binding; heterocyclic compound binding; catalytic activity; binding; ion binding; anion binding; cofactor binding; pyridoxal phosphate binding;	K00814	GPT; alanine transaminase [EC:2.6.1.2]	pco01200 Carbon metabolism; pco01100 Metabolic pathways; pco00220 Arginine biosynthesis; pco00250 Alanine, aspartate and glutamate metabolism; pco01230 Biosynthesis of amino acids; pco01210 2-Oxocarboxylic acid metabolism;	IPR015424; IPR004839; IPR015422; IPR015421;	Pyridoxal phosphate-dependent transferase; Aminotransferase, class I/classII; Pyridoxal phosphate-dependent transferase, major region, subdomain 2; Pyridoxal phosphate-dependent transferase, major region, subdomain 1;
GL21014-R1_1	171	K	NADH-ubiquinone oxidoreductase OS=Dichomitus squalens (strain LYAD-421) GN=DICSQDRAFT_85805 PE=3 SV=1	tr|R7T094|R7T094_DICSQ	58.172	AVEDK(1)DLGPLVK	0.093761	2	1	mitochondria	phosphorylation; nucleoside metabolic process; purine nucleoside metabolic process; cellular aromatic compound metabolic process; purine ribonucleoside monophosphate metabolic process; ATP synthesis coupled electron transport; ribonucleotide metabolic process; nucleotide metabolic process; single-organism process; respiratory electron transport chain; cellular metabolic process; phosphate-contain…	membrane;	electron carrier activity; oxidoreductase activity, acting on NAD(P)H; NADH dehydrogenase activity; catalytic activity; iron-sulfur cluster binding; binding; NADH dehydrogenase (quinone) activity; NADH dehydrogenase (ubiquinone) activity; oxidoreductase activity, acting on NAD(P)H, quinone or similar compound as acceptor; metal cluster binding; oxidoreductase activity;	K03934	NDUFS1; NADH dehydrogenase (ubiquinone) Fe-S protein 1 [EC:1.6.5.3 1.6.99.3]	pco00190 Oxidative phosphorylation; pco01100 Metabolic pathways;	IPR019574; IPR006656; IPR001041; IPR012675; IPR015405; IPR006963;	NADH:ubiquinone oxidoreductase, subunit G, iron-sulphur binding; Molybdopterin oxidoreductase; 2Fe-2S ferredoxin-type iron-sulfur binding domain; Beta-grasp domain; NADH-quinone oxidoreductase, chain G, C-terminal; Molybdopterin oxidoreductase, 4Fe-4S domain;
GL21014-R1_1	512	K	NADH-ubiquinone oxidoreductase OS=Dichomitus squalens (strain LYAD-421) GN=DICSQDRAFT_85805 PE=3 SV=1	tr|R7T094|R7T094_DICSQ	52.255	FVDANK(1)ER	-1.0436	2	1	mitochondria	phosphorylation; nucleoside metabolic process; purine nucleoside metabolic process; cellular aromatic compound metabolic process; purine ribonucleoside monophosphate metabolic process; ATP synthesis coupled electron transport; ribonucleotide metabolic process; nucleotide metabolic process; single-organism process; respiratory electron transport chain; cellular metabolic process; phosphate-contain…	membrane;	electron carrier activity; oxidoreductase activity, acting on NAD(P)H; NADH dehydrogenase activity; catalytic activity; iron-sulfur cluster binding; binding; NADH dehydrogenase (quinone) activity; NADH dehydrogenase (ubiquinone) activity; oxidoreductase activity, acting on NAD(P)H, quinone or similar compound as acceptor; metal cluster binding; oxidoreductase activity;	K03934	NDUFS1; NADH dehydrogenase (ubiquinone) Fe-S protein 1 [EC:1.6.5.3 1.6.99.3]	pco00190 Oxidative phosphorylation; pco01100 Metabolic pathways;	IPR019574; IPR006656; IPR001041; IPR012675; IPR015405; IPR006963;	NADH:ubiquinone oxidoreductase, subunit G, iron-sulphur binding; Molybdopterin oxidoreductase; 2Fe-2S ferredoxin-type iron-sulfur binding domain; Beta-grasp domain; NADH-quinone oxidoreductase, chain G, C-terminal; Molybdopterin oxidoreductase, 4Fe-4S domain;
GL21014-R1_1	544	K	NADH-ubiquinone oxidoreductase OS=Dichomitus squalens (strain LYAD-421) GN=DICSQDRAFT_85805 PE=3 SV=1	tr|R7T094|R7T094_DICSQ	42.317	SAAYDVGFVPSK(1)K	1.1064	2	1	mitochondria	phosphorylation; nucleoside metabolic process; purine nucleoside metabolic process; cellular aromatic compound metabolic process; purine ribonucleoside monophosphate metabolic process; ATP synthesis coupled electron transport; ribonucleotide metabolic process; nucleotide metabolic process; single-organism process; respiratory electron transport chain; cellular metabolic process; phosphate-contain…	membrane;	electron carrier activity; oxidoreductase activity, acting on NAD(P)H; NADH dehydrogenase activity; catalytic activity; iron-sulfur cluster binding; binding; NADH dehydrogenase (quinone) activity; NADH dehydrogenase (ubiquinone) activity; oxidoreductase activity, acting on NAD(P)H, quinone or similar compound as acceptor; metal cluster binding; oxidoreductase activity;	K03934	NDUFS1; NADH dehydrogenase (ubiquinone) Fe-S protein 1 [EC:1.6.5.3 1.6.99.3]	pco00190 Oxidative phosphorylation; pco01100 Metabolic pathways;	IPR019574; IPR006656; IPR001041; IPR012675; IPR015405; IPR006963;	NADH:ubiquinone oxidoreductase, subunit G, iron-sulphur binding; Molybdopterin oxidoreductase; 2Fe-2S ferredoxin-type iron-sulfur binding domain; Beta-grasp domain; NADH-quinone oxidoreductase, chain G, C-terminal; Molybdopterin oxidoreductase, 4Fe-4S domain;
GL21014-R1_1	689	K	NADH-ubiquinone oxidoreductase OS=Dichomitus squalens (strain LYAD-421) GN=DICSQDRAFT_85805 PE=3 SV=1	tr|R7T094|R7T094_DICSQ	61.11	NANAK(1)VTGEPLK	-0.5096	2	1	mitochondria	phosphorylation; nucleoside metabolic process; purine nucleoside metabolic process; cellular aromatic compound metabolic process; purine ribonucleoside monophosphate metabolic process; ATP synthesis coupled electron transport; ribonucleotide metabolic process; nucleotide metabolic process; single-organism process; respiratory electron transport chain; cellular metabolic process; phosphate-contain…	membrane;	electron carrier activity; oxidoreductase activity, acting on NAD(P)H; NADH dehydrogenase activity; catalytic activity; iron-sulfur cluster binding; binding; NADH dehydrogenase (quinone) activity; NADH dehydrogenase (ubiquinone) activity; oxidoreductase activity, acting on NAD(P)H, quinone or similar compound as acceptor; metal cluster binding; oxidoreductase activity;	K03934	NDUFS1; NADH dehydrogenase (ubiquinone) Fe-S protein 1 [EC:1.6.5.3 1.6.99.3]	pco00190 Oxidative phosphorylation; pco01100 Metabolic pathways;	IPR019574; IPR006656; IPR001041; IPR012675; IPR015405; IPR006963;	NADH:ubiquinone oxidoreductase, subunit G, iron-sulphur binding; Molybdopterin oxidoreductase; 2Fe-2S ferredoxin-type iron-sulfur binding domain; Beta-grasp domain; NADH-quinone oxidoreductase, chain G, C-terminal; Molybdopterin oxidoreductase, 4Fe-4S domain;
GL21033-R1_1	182	K	Unplaced genomic scaffold scaffold_410, whole genome shotgun sequence OS=Paxillus rubicundulus Ve08.2h10 GN=PAXRUDRAFT_829548 PE=4 SV=1	tr|A0A0D0E005|A0A0D0E005_9HOMO	47.603	LVEVLK(1)SR	0.20012	2	1	nuclear
GL21047-R1_1	202	K	Aldolase OS=Dichomitus squalens (strain LYAD-421) GN=DICSQDRAFT_138325 PE=4 SV=1	tr|R7SU91|R7SU91_DICSQ	122.15	AIK(1)AGLR	1.3558	2	1	mitochondria			catalytic activity;	K01640	E4.1.3.4; hydroxymethylglutaryl-CoA lyase [EC:4.1.3.4]	pco00650 Butanoate metabolism; pco04146 Peroxisome; pco01100 Metabolic pathways; pco00072 Synthesis and degradation of ketone bodies; pco00280 Valine, leucine and isoleucine degradation;	IPR013785; IPR000891;	Aldolase-type TIM barrel; Pyruvate carboxyltransferase;
GL21047-R1_1	366	K	Aldolase OS=Dichomitus squalens (strain LYAD-421) GN=DICSQDRAFT_138325 PE=4 SV=1	tr|R7SU91|R7SU91_DICSQ	78.516	VGK(1)ALEAR	0.34034	2	1	mitochondria			catalytic activity;	K01640	E4.1.3.4; hydroxymethylglutaryl-CoA lyase [EC:4.1.3.4]	pco00650 Butanoate metabolism; pco04146 Peroxisome; pco01100 Metabolic pathways; pco00072 Synthesis and degradation of ketone bodies; pco00280 Valine, leucine and isoleucine degradation;	IPR013785; IPR000891;	Aldolase-type TIM barrel; Pyruvate carboxyltransferase;
GL21094-R1_1	99	K	L30e-like protein OS=Gloeophyllum trabeum (strain ATCC 11539 / FP-39264 / Madison 617) GN=GLOTRDRAFT_108150 PE=4 SV=1	tr|S7PVX0|S7PVX0_GLOTA	73.499	LVNK(1)YRPETK	0.014851	2	1	mitochondria	cellular component biogenesis; ribosome biogenesis; ribonucleoprotein complex biogenesis; cellular component organization or biogenesis;	macromolecular complex; intracellular part; ribonucleoprotein complex; cell; cell part; intracellular;		K02936	RP-L7Ae; large subunit ribosomal protein L7Ae	pco03010 Ribosome;	IPR029064; IPR004038;	50S ribosomal protein L30e-like; Ribosomal protein L7Ae/L30e/S12e/Gadd45;
GL21120-R1_1	6	K	NADH dehydrogenase, alpha subcomplex, subunit 2 OS=Dichomitus squalens (strain LYAD-421) GN=DICSQDRAFT_180617 PE=4 SV=1	tr|R7T061|R7T061_DICSQ	54.343	SSLAK(1)ALSPAVR	-1.3408	2	1	mitochondria				K03946	NDUFA2; NADH dehydrogenase (ubiquinone) 1 alpha subcomplex subunit 2	pco00190 Oxidative phosphorylation; pco01100 Metabolic pathways;	IPR007741; IPR012336;	Ribosomal protein/NADH dehydrogenase domain; Thioredoxin-like fold;
GL21141-R1_1	4	K	GMC oxidoreductase OS=Dichomitus squalens (strain LYAD-421) GN=DICSQDRAFT_138769 PE=3 SV=1	tr|R7SSP8|R7SSP8_DICSQ	62.287	VQK(1)LANISDVADK	0.69181	2	1	extracellular	single-organism process; metabolic process; oxidation-reduction process; single-organism metabolic process;		organic cyclic compound binding; heterocyclic compound binding; oxidoreductase activity, acting on CH-OH group of donors; nucleoside phosphate binding; flavin adenine dinucleotide binding; catalytic activity; binding; ion binding; anion binding; nucleotide binding; cofactor binding; small molecule binding; coenzyme binding; oxidoreductase activity;				IPR000172; IPR007867; IPR023753;	Glucose-methanol-choline oxidoreductase, N-terminal; Glucose-methanol-choline oxidoreductase, C-terminal; FAD/NAD(P)-binding domain;
GL21149-R1_1	272	K	Sphingolipid C9-methyltransferase OS=Dichomitus squalens (strain LYAD-421) GN=DICSQDRAFT_183486 PE=4 SV=1	tr|R7SPU4|R7SPU4_DICSQ	41.876	NQTK(1)FGNNR	-0.026967	2	1	cytosol				K20238			IPR029063;	S-adenosyl-L-methionine-dependent methyltransferase;
GL21184-R1_1	36	K	Alpha-L RNA-binding motif-containing protein OS=Dichomitus squalens (strain LYAD-421) GN=DICSQDRAFT_86137 PE=4 SV=1	tr|R7T039|R7T039_DICSQ	48.568	SYGPLEK(1)ITNR	0.3244	2	1	mitochondria			organic cyclic compound binding; heterocyclic compound binding; RNA binding; binding; nucleic acid binding;				IPR002942;	RNA-binding S4 domain;
GL21206-R1_1	250	K	Threonyl-tRNA synthetase OS=Dichomitus squalens (strain LYAD-421) GN=DICSQDRAFT_85991 PE=3 SV=1	tr|R7T0I2|R7T0I2_DICSQ	58.592	LADLAIK(1)EK	0.18668	2	1	mitochondria	cellular aromatic compound metabolic process; cellular protein metabolic process; single-organism process; biosynthetic process; tRNA aminoacylation; cellular metabolic process; threonyl-tRNA aminoacylation; organic substance metabolic process; metabolic process; cellular amino acid metabolic process; heterocycle metabolic process; nucleobase-containing compound metabolic process; cellular nitrog…	intracellular part; cell; cell part; intracellular; cytoplasm;	ligase activity, forming aminoacyl-tRNA and related compounds; threonine-tRNA ligase activity; ATP binding; nucleoside phosphate binding; ligase activity, forming carbon-oxygen bonds; nucleoside binding; ion binding; ligase activity; nucleotide binding; organic cyclic compound binding; heterocyclic compound binding; ribonucleoside binding; carbohydrate derivative binding; catalytic activity; ribo…	K01868	TARS; threonyl-tRNA synthetase [EC:6.1.1.3]	pco00970 Aminoacyl-tRNA biosynthesis;	IPR018163; IPR002314; IPR012675; IPR006195; IPR033728; IPR012947; IPR012676; IPR004095; IPR004154;	Threonyl/alanyl tRNA synthetase, class II-like, putative editing domain; Aminoacyl-tRNA synthetase, class II (G/ P/ S/T); Beta-grasp domain; Aminoacyl-tRNA synthetase, class II; Threonine-tRNA ligase catalytic core domain; Threonyl/alanyl tRNA synthetase, SAD; TGS-like; TGS; Anticodon-binding;
GL21206-R1_1	349	K	Threonyl-tRNA synthetase OS=Dichomitus squalens (strain LYAD-421) GN=DICSQDRAFT_85991 PE=3 SV=1	tr|R7T0I2|R7T0I2_DICSQ	64.757	AQLK(1)EYK	1.2729	2	1	mitochondria	cellular aromatic compound metabolic process; cellular protein metabolic process; single-organism process; biosynthetic process; tRNA aminoacylation; cellular metabolic process; threonyl-tRNA aminoacylation; organic substance metabolic process; metabolic process; cellular amino acid metabolic process; heterocycle metabolic process; nucleobase-containing compound metabolic process; cellular nitrog…	intracellular part; cell; cell part; intracellular; cytoplasm;	ligase activity, forming aminoacyl-tRNA and related compounds; threonine-tRNA ligase activity; ATP binding; nucleoside phosphate binding; ligase activity, forming carbon-oxygen bonds; nucleoside binding; ion binding; ligase activity; nucleotide binding; organic cyclic compound binding; heterocyclic compound binding; ribonucleoside binding; carbohydrate derivative binding; catalytic activity; ribo…	K01868	TARS; threonyl-tRNA synthetase [EC:6.1.1.3]	pco00970 Aminoacyl-tRNA biosynthesis;	IPR018163; IPR002314; IPR012675; IPR006195; IPR033728; IPR012947; IPR012676; IPR004095; IPR004154;	Threonyl/alanyl tRNA synthetase, class II-like, putative editing domain; Aminoacyl-tRNA synthetase, class II (G/ P/ S/T); Beta-grasp domain; Aminoacyl-tRNA synthetase, class II; Threonine-tRNA ligase catalytic core domain; Threonyl/alanyl tRNA synthetase, SAD; TGS-like; TGS; Anticodon-binding;
GL21206-R1_1	468	K	Threonyl-tRNA synthetase OS=Dichomitus squalens (strain LYAD-421) GN=DICSQDRAFT_85991 PE=3 SV=1	tr|R7T0I2|R7T0I2_DICSQ	73.26	SYK(1)ELPIR	0.90222	2	1	mitochondria	cellular aromatic compound metabolic process; cellular protein metabolic process; single-organism process; biosynthetic process; tRNA aminoacylation; cellular metabolic process; threonyl-tRNA aminoacylation; organic substance metabolic process; metabolic process; cellular amino acid metabolic process; heterocycle metabolic process; nucleobase-containing compound metabolic process; cellular nitrog…	intracellular part; cell; cell part; intracellular; cytoplasm;	ligase activity, forming aminoacyl-tRNA and related compounds; threonine-tRNA ligase activity; ATP binding; nucleoside phosphate binding; ligase activity, forming carbon-oxygen bonds; nucleoside binding; ion binding; ligase activity; nucleotide binding; organic cyclic compound binding; heterocyclic compound binding; ribonucleoside binding; carbohydrate derivative binding; catalytic activity; ribo…	K01868	TARS; threonyl-tRNA synthetase [EC:6.1.1.3]	pco00970 Aminoacyl-tRNA biosynthesis;	IPR018163; IPR002314; IPR012675; IPR006195; IPR033728; IPR012947; IPR012676; IPR004095; IPR004154;	Threonyl/alanyl tRNA synthetase, class II-like, putative editing domain; Aminoacyl-tRNA synthetase, class II (G/ P/ S/T); Beta-grasp domain; Aminoacyl-tRNA synthetase, class II; Threonine-tRNA ligase catalytic core domain; Threonyl/alanyl tRNA synthetase, SAD; TGS-like; TGS; Anticodon-binding;
GL21225-R1_1	231	K			60.788	AIAEK(1)WR	1.216	2	1	nuclear							IPR009071;	High mobility group box domain;
GL21226-R1_1	176	K	Redoxin OS=Dichomitus squalens (strain LYAD-421) GN=DICSQDRAFT_170013 PE=4 SV=1	tr|R7T056|R7T056_DICSQ	45.952	FDELK(1)AK	0.91868	2	1	mitochondria	regulation of cellular process; homeostatic process; regulation of biological quality; regulation of biological process; cell redox homeostasis; single-organism cellular process; cellular homeostasis; single-organism process; cellular process; biological regulation;		catalytic activity; oxidoreductase activity;	K14171			IPR013766; IPR013740; IPR012336;	Thioredoxin domain; Redoxin; Thioredoxin-like fold;
GL21258-R1_1	66	K	Bifunctional acetylglutamate kinase/N-acetyl-gamma-glutamyl-phosphate reductase OS=Dichomitus squalens (strain LYAD-421) GN=DICSQDRAFT_86040 PE=4 SV=1	tr|R7T0H3|R7T0H3_DICSQ	46.462	LLYSIGTK(1)R	1.8687	2	1	mitochondria	glutamine family amino acid metabolic process; cellular amino acid biosynthetic process; arginine biosynthetic process; organic acid biosynthetic process; single-organism biosynthetic process; oxidation-reduction process; small molecule metabolic process; single-organism cellular process; arginine metabolic process; single-organism process; nitrogen compound metabolic process; biosynthetic proces…	intracellular part; cell; cell part; intracellular; cytoplasm;	nucleoside phosphate binding; oxidoreductase activity, acting on the aldehyde or oxo group of donors; nucleotide binding; acetylglutamate kinase activity; cofactor binding; oxidoreductase activity; oxidoreductase activity, acting on the aldehyde or oxo group of donors, NAD or NADP as acceptor; phosphotransferase activity, carboxyl group as acceptor; heterocyclic compound binding; organic cyclic c…	K12659	ARG56; N-acetyl-gamma-glutamyl-phosphate reductase / acetylglutamate kinase [EC:1.2.1.38 2.7.2.8]	pco01100 Metabolic pathways; pco01130 Biosynthesis of antibiotics; pco00220 Arginine biosynthesis; pco01230 Biosynthesis of amino acids; pco01210 2-Oxocarboxylic acid metabolism; pco01110 Biosynthesis of secondary metabolites;	IPR006855; IPR001048; IPR000534; IPR016040;	Vertebrate-like NAGS Gcn5-related N-acetyltransferase (GNAT) domain; Aspartate/glutamate/uridylate kinase; Semialdehyde dehydrogenase, NAD-binding; NAD(P)-binding domain;
GL21258-R1_1	151	K	Bifunctional acetylglutamate kinase/N-acetyl-gamma-glutamyl-phosphate reductase OS=Dichomitus squalens (strain LYAD-421) GN=DICSQDRAFT_86040 PE=4 SV=1	tr|R7T0H3|R7T0H3_DICSQ	94.767	VTDAK(1)TLQIAR	-0.31578	2	1	mitochondria	glutamine family amino acid metabolic process; cellular amino acid biosynthetic process; arginine biosynthetic process; organic acid biosynthetic process; single-organism biosynthetic process; oxidation-reduction process; small molecule metabolic process; single-organism cellular process; arginine metabolic process; single-organism process; nitrogen compound metabolic process; biosynthetic proces…	intracellular part; cell; cell part; intracellular; cytoplasm;	nucleoside phosphate binding; oxidoreductase activity, acting on the aldehyde or oxo group of donors; nucleotide binding; acetylglutamate kinase activity; cofactor binding; oxidoreductase activity; oxidoreductase activity, acting on the aldehyde or oxo group of donors, NAD or NADP as acceptor; phosphotransferase activity, carboxyl group as acceptor; heterocyclic compound binding; organic cyclic c…	K12659	ARG56; N-acetyl-gamma-glutamyl-phosphate reductase / acetylglutamate kinase [EC:1.2.1.38 2.7.2.8]	pco01100 Metabolic pathways; pco01130 Biosynthesis of antibiotics; pco00220 Arginine biosynthesis; pco01230 Biosynthesis of amino acids; pco01210 2-Oxocarboxylic acid metabolism; pco01110 Biosynthesis of secondary metabolites;	IPR006855; IPR001048; IPR000534; IPR016040;	Vertebrate-like NAGS Gcn5-related N-acetyltransferase (GNAT) domain; Aspartate/glutamate/uridylate kinase; Semialdehyde dehydrogenase, NAD-binding; NAD(P)-binding domain;
GL21258-R1_1	173	K	Bifunctional acetylglutamate kinase/N-acetyl-gamma-glutamyl-phosphate reductase OS=Dichomitus squalens (strain LYAD-421) GN=DICSQDRAFT_86040 PE=4 SV=1	tr|R7T0H3|R7T0H3_DICSQ	93.345	LVAALEK(1)LGTR	0.85164	2	1	mitochondria	glutamine family amino acid metabolic process; cellular amino acid biosynthetic process; arginine biosynthetic process; organic acid biosynthetic process; single-organism biosynthetic process; oxidation-reduction process; small molecule metabolic process; single-organism cellular process; arginine metabolic process; single-organism process; nitrogen compound metabolic process; biosynthetic proces…	intracellular part; cell; cell part; intracellular; cytoplasm;	nucleoside phosphate binding; oxidoreductase activity, acting on the aldehyde or oxo group of donors; nucleotide binding; acetylglutamate kinase activity; cofactor binding; oxidoreductase activity; oxidoreductase activity, acting on the aldehyde or oxo group of donors, NAD or NADP as acceptor; phosphotransferase activity, carboxyl group as acceptor; heterocyclic compound binding; organic cyclic c…	K12659	ARG56; N-acetyl-gamma-glutamyl-phosphate reductase / acetylglutamate kinase [EC:1.2.1.38 2.7.2.8]	pco01100 Metabolic pathways; pco01130 Biosynthesis of antibiotics; pco00220 Arginine biosynthesis; pco01230 Biosynthesis of amino acids; pco01210 2-Oxocarboxylic acid metabolism; pco01110 Biosynthesis of secondary metabolites;	IPR006855; IPR001048; IPR000534; IPR016040;	Vertebrate-like NAGS Gcn5-related N-acetyltransferase (GNAT) domain; Aspartate/glutamate/uridylate kinase; Semialdehyde dehydrogenase, NAD-binding; NAD(P)-binding domain;
GL21258-R1_1	291	K	Bifunctional acetylglutamate kinase/N-acetyl-gamma-glutamyl-phosphate reductase OS=Dichomitus squalens (strain LYAD-421) GN=DICSQDRAFT_86040 PE=4 SV=1	tr|R7T0H3|R7T0H3_DICSQ	92.538	QSWVK(1)YGTK	-0.88143	2	1	mitochondria	glutamine family amino acid metabolic process; cellular amino acid biosynthetic process; arginine biosynthetic process; organic acid biosynthetic process; single-organism biosynthetic process; oxidation-reduction process; small molecule metabolic process; single-organism cellular process; arginine metabolic process; single-organism process; nitrogen compound metabolic process; biosynthetic proces…	intracellular part; cell; cell part; intracellular; cytoplasm;	nucleoside phosphate binding; oxidoreductase activity, acting on the aldehyde or oxo group of donors; nucleotide binding; acetylglutamate kinase activity; cofactor binding; oxidoreductase activity; oxidoreductase activity, acting on the aldehyde or oxo group of donors, NAD or NADP as acceptor; phosphotransferase activity, carboxyl group as acceptor; heterocyclic compound binding; organic cyclic c…	K12659	ARG56; N-acetyl-gamma-glutamyl-phosphate reductase / acetylglutamate kinase [EC:1.2.1.38 2.7.2.8]	pco01100 Metabolic pathways; pco01130 Biosynthesis of antibiotics; pco00220 Arginine biosynthesis; pco01230 Biosynthesis of amino acids; pco01210 2-Oxocarboxylic acid metabolism; pco01110 Biosynthesis of secondary metabolites;	IPR006855; IPR001048; IPR000534; IPR016040;	Vertebrate-like NAGS Gcn5-related N-acetyltransferase (GNAT) domain; Aspartate/glutamate/uridylate kinase; Semialdehyde dehydrogenase, NAD-binding; NAD(P)-binding domain;
GL21313-R1_1	38	K	Glyceraldehyde-3-phosphate dehydrogenase OS=Ganoderma lucidum GN=gpd PE=2 SV=1	tr|Q0GZR4|Q0GZR4_GANLU	52.255	FK(1)GAVEAK	-1.9461	2	1	cytosol	glucose metabolic process; single-organism carbohydrate metabolic process; metabolic process; oxidation-reduction process; single-organism metabolic process; monosaccharide metabolic process; single-organism process; primary metabolic process; carbohydrate metabolic process; organic substance metabolic process; hexose metabolic process;		oxidoreductase activity, acting on the aldehyde or oxo group of donors, NAD or NADP as acceptor; organic cyclic compound binding; heterocyclic compound binding; nucleoside phosphate binding; NAD binding; catalytic activity; binding; oxidoreductase activity, acting on the aldehyde or oxo group of donors; NADP binding; nucleotide binding; cofactor binding; oxidoreductase activity; coenzyme binding;…	K00134	GAPDH; glyceraldehyde 3-phosphate dehydrogenase [EC:1.2.1.12]	pco01200 Carbon metabolism; pco01100 Metabolic pathways; pco01130 Biosynthesis of antibiotics; pco01230 Biosynthesis of amino acids; pco00010 Glycolysis / Gluconeogenesis; pco01110 Biosynthesis of secondary metabolites;	IPR020829; IPR016040; IPR020828;	Glyceraldehyde 3-phosphate dehydrogenase, catalytic domain; NAD(P)-binding domain; Glyceraldehyde 3-phosphate dehydrogenase, NAD(P) binding domain;
GL21313-R1_1	44	K	Glyceraldehyde-3-phosphate dehydrogenase OS=Ganoderma lucidum GN=gpd PE=2 SV=1	tr|Q0GZR4|Q0GZR4_GANLU	62.463	GAVEAK(1)DGK	-0.31927	2	1	cytosol	glucose metabolic process; single-organism carbohydrate metabolic process; metabolic process; oxidation-reduction process; single-organism metabolic process; monosaccharide metabolic process; single-organism process; primary metabolic process; carbohydrate metabolic process; organic substance metabolic process; hexose metabolic process;		oxidoreductase activity, acting on the aldehyde or oxo group of donors, NAD or NADP as acceptor; organic cyclic compound binding; heterocyclic compound binding; nucleoside phosphate binding; NAD binding; catalytic activity; binding; oxidoreductase activity, acting on the aldehyde or oxo group of donors; NADP binding; nucleotide binding; cofactor binding; oxidoreductase activity; coenzyme binding;…	K00134	GAPDH; glyceraldehyde 3-phosphate dehydrogenase [EC:1.2.1.12]	pco01200 Carbon metabolism; pco01100 Metabolic pathways; pco01130 Biosynthesis of antibiotics; pco01230 Biosynthesis of amino acids; pco00010 Glycolysis / Gluconeogenesis; pco01110 Biosynthesis of secondary metabolites;	IPR020829; IPR016040; IPR020828;	Glyceraldehyde 3-phosphate dehydrogenase, catalytic domain; NAD(P)-binding domain; Glyceraldehyde 3-phosphate dehydrogenase, NAD(P) binding domain;
GL21313-R1_1	47	K	Glyceraldehyde-3-phosphate dehydrogenase OS=Ganoderma lucidum GN=gpd PE=2 SV=1	tr|Q0GZR4|Q0GZR4_GANLU	59.067	DGK(1)LYVEGK	-0.15426	2	1	cytosol	glucose metabolic process; single-organism carbohydrate metabolic process; metabolic process; oxidation-reduction process; single-organism metabolic process; monosaccharide metabolic process; single-organism process; primary metabolic process; carbohydrate metabolic process; organic substance metabolic process; hexose metabolic process;		oxidoreductase activity, acting on the aldehyde or oxo group of donors, NAD or NADP as acceptor; organic cyclic compound binding; heterocyclic compound binding; nucleoside phosphate binding; NAD binding; catalytic activity; binding; oxidoreductase activity, acting on the aldehyde or oxo group of donors; NADP binding; nucleotide binding; cofactor binding; oxidoreductase activity; coenzyme binding;…	K00134	GAPDH; glyceraldehyde 3-phosphate dehydrogenase [EC:1.2.1.12]	pco01200 Carbon metabolism; pco01100 Metabolic pathways; pco01130 Biosynthesis of antibiotics; pco01230 Biosynthesis of amino acids; pco00010 Glycolysis / Gluconeogenesis; pco01110 Biosynthesis of secondary metabolites;	IPR020829; IPR016040; IPR020828;	Glyceraldehyde 3-phosphate dehydrogenase, catalytic domain; NAD(P)-binding domain; Glyceraldehyde 3-phosphate dehydrogenase, NAD(P) binding domain;
GL21313-R1_1	94	K	Glyceraldehyde-3-phosphate dehydrogenase OS=Ganoderma lucidum GN=gpd PE=2 SV=1	tr|Q0GZR4|Q0GZR4_GANLU	113.93	ASAHLK(1)GGAK	-1.1425	2	1	cytosol	glucose metabolic process; single-organism carbohydrate metabolic process; metabolic process; oxidation-reduction process; single-organism metabolic process; monosaccharide metabolic process; single-organism process; primary metabolic process; carbohydrate metabolic process; organic substance metabolic process; hexose metabolic process;		oxidoreductase activity, acting on the aldehyde or oxo group of donors, NAD or NADP as acceptor; organic cyclic compound binding; heterocyclic compound binding; nucleoside phosphate binding; NAD binding; catalytic activity; binding; oxidoreductase activity, acting on the aldehyde or oxo group of donors; NADP binding; nucleotide binding; cofactor binding; oxidoreductase activity; coenzyme binding;…	K00134	GAPDH; glyceraldehyde 3-phosphate dehydrogenase [EC:1.2.1.12]	pco01200 Carbon metabolism; pco01100 Metabolic pathways; pco01130 Biosynthesis of antibiotics; pco01230 Biosynthesis of amino acids; pco00010 Glycolysis / Gluconeogenesis; pco01110 Biosynthesis of secondary metabolites;	IPR020829; IPR016040; IPR020828;	Glyceraldehyde 3-phosphate dehydrogenase, catalytic domain; NAD(P)-binding domain; Glyceraldehyde 3-phosphate dehydrogenase, NAD(P) binding domain;
GL21313-R1_1	175	K	Glyceraldehyde-3-phosphate dehydrogenase OS=Ganoderma lucidum GN=gpd PE=2 SV=1	tr|Q0GZR4|Q0GZR4_GANLU	84.479	TVDGPSMK(1)DWR	1.5996	2	1	cytosol	glucose metabolic process; single-organism carbohydrate metabolic process; metabolic process; oxidation-reduction process; single-organism metabolic process; monosaccharide metabolic process; single-organism process; primary metabolic process; carbohydrate metabolic process; organic substance metabolic process; hexose metabolic process;		oxidoreductase activity, acting on the aldehyde or oxo group of donors, NAD or NADP as acceptor; organic cyclic compound binding; heterocyclic compound binding; nucleoside phosphate binding; NAD binding; catalytic activity; binding; oxidoreductase activity, acting on the aldehyde or oxo group of donors; NADP binding; nucleotide binding; cofactor binding; oxidoreductase activity; coenzyme binding;…	K00134	GAPDH; glyceraldehyde 3-phosphate dehydrogenase [EC:1.2.1.12]	pco01200 Carbon metabolism; pco01100 Metabolic pathways; pco01130 Biosynthesis of antibiotics; pco01230 Biosynthesis of amino acids; pco00010 Glycolysis / Gluconeogenesis; pco01110 Biosynthesis of secondary metabolites;	IPR020829; IPR016040; IPR020828;	Glyceraldehyde 3-phosphate dehydrogenase, catalytic domain; NAD(P)-binding domain; Glyceraldehyde 3-phosphate dehydrogenase, NAD(P) binding domain;
GL21313-R1_1	232	K	Glyceraldehyde-3-phosphate dehydrogenase OS=Ganoderma lucidum GN=gpd PE=2 SV=1	tr|Q0GZR4|Q0GZR4_GANLU	103.91	LEK(1)EATYDEIK	0.1814	2	1	cytosol	glucose metabolic process; single-organism carbohydrate metabolic process; metabolic process; oxidation-reduction process; single-organism metabolic process; monosaccharide metabolic process; single-organism process; primary metabolic process; carbohydrate metabolic process; organic substance metabolic process; hexose metabolic process;		oxidoreductase activity, acting on the aldehyde or oxo group of donors, NAD or NADP as acceptor; organic cyclic compound binding; heterocyclic compound binding; nucleoside phosphate binding; NAD binding; catalytic activity; binding; oxidoreductase activity, acting on the aldehyde or oxo group of donors; NADP binding; nucleotide binding; cofactor binding; oxidoreductase activity; coenzyme binding;…	K00134	GAPDH; glyceraldehyde 3-phosphate dehydrogenase [EC:1.2.1.12]	pco01200 Carbon metabolism; pco01100 Metabolic pathways; pco01130 Biosynthesis of antibiotics; pco01230 Biosynthesis of amino acids; pco00010 Glycolysis / Gluconeogenesis; pco01110 Biosynthesis of secondary metabolites;	IPR020829; IPR016040; IPR020828;	Glyceraldehyde 3-phosphate dehydrogenase, catalytic domain; NAD(P)-binding domain; Glyceraldehyde 3-phosphate dehydrogenase, NAD(P) binding domain;
GL21313-R1_1	240	K	Glyceraldehyde-3-phosphate dehydrogenase OS=Ganoderma lucidum GN=gpd PE=2 SV=1	tr|Q0GZR4|Q0GZR4_GANLU	47.712	EATYDEIK(1)AAVK	-0.53837	2	1	cytosol	glucose metabolic process; single-organism carbohydrate metabolic process; metabolic process; oxidation-reduction process; single-organism metabolic process; monosaccharide metabolic process; single-organism process; primary metabolic process; carbohydrate metabolic process; organic substance metabolic process; hexose metabolic process;		oxidoreductase activity, acting on the aldehyde or oxo group of donors, NAD or NADP as acceptor; organic cyclic compound binding; heterocyclic compound binding; nucleoside phosphate binding; NAD binding; catalytic activity; binding; oxidoreductase activity, acting on the aldehyde or oxo group of donors; NADP binding; nucleotide binding; cofactor binding; oxidoreductase activity; coenzyme binding;…	K00134	GAPDH; glyceraldehyde 3-phosphate dehydrogenase [EC:1.2.1.12]	pco01200 Carbon metabolism; pco01100 Metabolic pathways; pco01130 Biosynthesis of antibiotics; pco01230 Biosynthesis of amino acids; pco00010 Glycolysis / Gluconeogenesis; pco01110 Biosynthesis of secondary metabolites;	IPR020829; IPR016040; IPR020828;	Glyceraldehyde 3-phosphate dehydrogenase, catalytic domain; NAD(P)-binding domain; Glyceraldehyde 3-phosphate dehydrogenase, NAD(P) binding domain;
GL21313-R1_1	244	K	Glyceraldehyde-3-phosphate dehydrogenase OS=Ganoderma lucidum GN=gpd PE=2 SV=1	tr|Q0GZR4|Q0GZR4_GANLU	74.611	AAVK(1)SAATGNLK	0.7757	2	1	cytosol	glucose metabolic process; single-organism carbohydrate metabolic process; metabolic process; oxidation-reduction process; single-organism metabolic process; monosaccharide metabolic process; single-organism process; primary metabolic process; carbohydrate metabolic process; organic substance metabolic process; hexose metabolic process;		oxidoreductase activity, acting on the aldehyde or oxo group of donors, NAD or NADP as acceptor; organic cyclic compound binding; heterocyclic compound binding; nucleoside phosphate binding; NAD binding; catalytic activity; binding; oxidoreductase activity, acting on the aldehyde or oxo group of donors; NADP binding; nucleotide binding; cofactor binding; oxidoreductase activity; coenzyme binding;…	K00134	GAPDH; glyceraldehyde 3-phosphate dehydrogenase [EC:1.2.1.12]	pco01200 Carbon metabolism; pco01100 Metabolic pathways; pco01130 Biosynthesis of antibiotics; pco01230 Biosynthesis of amino acids; pco00010 Glycolysis / Gluconeogenesis; pco01110 Biosynthesis of secondary metabolites;	IPR020829; IPR016040; IPR020828;	Glyceraldehyde 3-phosphate dehydrogenase, catalytic domain; NAD(P)-binding domain; Glyceraldehyde 3-phosphate dehydrogenase, NAD(P) binding domain;
GL21362-R1_1	58	K	Eukaryotic translation initiation factor 5A OS=Pycnoporus cinnabarinus GN=BN946_scf185028.g7 PE=3 SV=1	tr|A0A060SRH2|A0A060SRH2_PYCCI	43.761	GRPCK(1)IVDMSTSK	1.1658	3	1	cytosol, nuclear	regulation of cellular process; positive regulation of cellular protein metabolic process; regulation of macromolecule metabolic process; posttranscriptional regulation of gene expression; positive regulation of protein complex disassembly; regulation of translational termination; positive regulation of biosynthetic process; cellular protein metabolic process; biosynthetic process; translational …		organic cyclic compound binding; heterocyclic compound binding; ribosome binding; translation factor activity, nucleic acid binding; RNA binding; translation elongation factor activity; binding; nucleic acid binding; macromolecular complex binding; ribonucleoprotein complex binding;	K03263			IPR008991; IPR012340; IPR014722; IPR020189;	Translation protein SH3-like domain; Nucleic acid-binding, OB-fold; Ribosomal protein L2 domain 2; Translation elongation factor, IF5A C-terminal;
GL21375-R1_1	191	K	Alpha-1,4 glucan phosphorylase OS=Dichomitus squalens (strain LYAD-421) GN=DICSQDRAFT_182386 PE=3 SV=1	tr|R7SSP0|R7SSP0_DICSQ	63.076	EK(1)YQDGIDK	-0.6665	2	1	mitochondria	metabolic process; carbohydrate metabolic process; primary metabolic process; organic substance metabolic process;		organic cyclic compound binding; heterocyclic compound binding; transferase activity, transferring hexosyl groups; catalytic activity; binding; ion binding; phosphorylase activity; anion binding; transferase activity, transferring glycosyl groups; cofactor binding; transferase activity; pyridoxal phosphate binding; glycogen phosphorylase activity;	K00688	PYG; glycogen phosphorylase [EC:2.4.1.1]	pco01100 Metabolic pathways; pco00500 Starch and sucrose metabolism; pco01110 Biosynthesis of secondary metabolites;
GL21375-R1_1	649	K	Alpha-1,4 glucan phosphorylase OS=Dichomitus squalens (strain LYAD-421) GN=DICSQDRAFT_182386 PE=3 SV=1	tr|R7SSP0|R7SSP0_DICSQ	71.98	LEGLLEHAESPAFQK(1)R	-1.1259	3	1	mitochondria	metabolic process; carbohydrate metabolic process; primary metabolic process; organic substance metabolic process;		organic cyclic compound binding; heterocyclic compound binding; transferase activity, transferring hexosyl groups; catalytic activity; binding; ion binding; phosphorylase activity; anion binding; transferase activity, transferring glycosyl groups; cofactor binding; transferase activity; pyridoxal phosphate binding; glycogen phosphorylase activity;	K00688	PYG; glycogen phosphorylase [EC:2.4.1.1]	pco01100 Metabolic pathways; pco00500 Starch and sucrose metabolism; pco01110 Biosynthesis of secondary metabolites;
GL21375-R1_1	988	K	Alpha-1,4 glucan phosphorylase OS=Dichomitus squalens (strain LYAD-421) GN=DICSQDRAFT_182386 PE=3 SV=1	tr|R7SSP0|R7SSP0_DICSQ	40.352	MGK(1)FSSDR	-1.0604	2	1	mitochondria	metabolic process; carbohydrate metabolic process; primary metabolic process; organic substance metabolic process;		organic cyclic compound binding; heterocyclic compound binding; transferase activity, transferring hexosyl groups; catalytic activity; binding; ion binding; phosphorylase activity; anion binding; transferase activity, transferring glycosyl groups; cofactor binding; transferase activity; pyridoxal phosphate binding; glycogen phosphorylase activity;	K00688	PYG; glycogen phosphorylase [EC:2.4.1.1]	pco01100 Metabolic pathways; pco00500 Starch and sucrose metabolism; pco01110 Biosynthesis of secondary metabolites;
GL21521-R1_1	57	K	CoA-transferase family III OS=Dichomitus squalens (strain LYAD-421) GN=DICSQDRAFT_87543 PE=4 SV=1	tr|R7SXR3|R7SXR3_DICSQ	98.997	LVK(1)QLAVK	1.3087	2	1	cytosol			catalytic activity;	K18703			IPR023606;	CoA-transferase family III domain;
GL21533-R1_1	347	K	Carbamoyl-phosphate synthase OS=Dichomitus squalens (strain LYAD-421) GN=DICSQDRAFT_183129 PE=4 SV=1	tr|R7SP40|R7SP40_DICSQ	85.212	SAALK(1)VIR	0.48094	2	1	mitochondria	nitrogen compound metabolic process; metabolic process;		ATP binding; nucleoside phosphate binding; nucleoside binding; ion binding; nucleotide binding; organic cyclic compound binding; heterocyclic compound binding; ribonucleoside binding; carbohydrate derivative binding; catalytic activity; ribonucleotide binding; binding; purine ribonucleoside binding; metal ion binding; cation binding; anion binding; purine ribonucleotide binding; adenyl ribonucleo…	K01955	carB; carbamoyl-phosphate synthase large subunit [EC:6.3.5.5]	pco01100 Metabolic pathways; pco00250 Alanine, aspartate and glutamate metabolism; pco00240 Pyrimidine metabolism;	IPR005479; IPR011607; IPR013815; IPR016185; IPR005480; IPR011761; IPR013816; IPR005483;	Carbamoyl-phosphate synthetase large subunit-like, ATP-binding domain; Methylglyoxal synthase-like domain; ATP-grasp fold, subdomain 1; Pre-ATP-grasp domain; Carbamoyl-phosphate synthetase, large subunit oligomerisation domain; ATP-grasp fold; ATP-grasp fold, subdomain 2; Carbamoyl-phosphate synthase large subunit, CPSase domain;
GL21566-R1_1	336	K	FAD dependent oxidoreductase OS=Peniophora sp. CONT GN=PENSPDRAFT_244417 PE=4 SV=1	tr|A0A166IZF3|A0A166IZF3_9HOMO	76.847	TALK(1)AIR	0.072457	2	1	cytosol	single-organism process; metabolic process; oxidation-reduction process; single-organism metabolic process;		catalytic activity; oxidoreductase activity;	K00306	PIPOX; sarcosine oxidase / L-pipecolate oxidase [EC:1.5.3.1 1.5.3.7]	pco04146 Peroxisome; pco01100 Metabolic pathways; pco00310 Lysine degradation; pco00260 Glycine, serine and threonine metabolism;	IPR006076; IPR023753;	FAD dependent oxidoreductase; FAD/NAD(P)-binding domain;
GL21580-R1_1	59	K	Heat shock protein 70 OS=Dichomitus squalens (strain LYAD-421) GN=DICSQDRAFT_111632 PE=3 SV=1	tr|R7SN52|R7SN52_DICSQ	90.793	TAK(1)VIENAEGAR	-1.1502	2	1	mitochondria	protein folding; metabolic process; cellular protein metabolic process; cellular macromolecule metabolic process; macromolecule metabolic process; protein metabolic process; primary metabolic process; cellular process; cellular metabolic process; organic substance metabolic process;		ATP binding; nucleoside phosphate binding; nucleoside binding; ion binding; protein binding; nucleotide binding; organic cyclic compound binding; heterocyclic compound binding; ribonucleoside binding; carbohydrate derivative binding; ribonucleotide binding; binding; purine ribonucleoside binding; anion binding; purine ribonucleotide binding; unfolded protein binding; adenyl ribonucleotide binding…	K04043	dnaK; molecular chaperone DnaK	pco03018 RNA degradation;	IPR029048; IPR029047;	Heat shock protein 70kD, C-terminal domain; Heat shock protein 70kD, peptide-binding domain;
GL21580-R1_1	78	K	Heat shock protein 70 OS=Dichomitus squalens (strain LYAD-421) GN=DICSQDRAFT_111632 PE=3 SV=1	tr|R7SN52|R7SN52_DICSQ	128.35	TTPSVVAFTK(1)HGER	-0.61925	3	1	mitochondria	protein folding; metabolic process; cellular protein metabolic process; cellular macromolecule metabolic process; macromolecule metabolic process; protein metabolic process; primary metabolic process; cellular process; cellular metabolic process; organic substance metabolic process;		ATP binding; nucleoside phosphate binding; nucleoside binding; ion binding; protein binding; nucleotide binding; organic cyclic compound binding; heterocyclic compound binding; ribonucleoside binding; carbohydrate derivative binding; ribonucleotide binding; binding; purine ribonucleoside binding; anion binding; purine ribonucleotide binding; unfolded protein binding; adenyl ribonucleotide binding…	K04043	dnaK; molecular chaperone DnaK	pco03018 RNA degradation;	IPR029048; IPR029047;	Heat shock protein 70kD, C-terminal domain; Heat shock protein 70kD, peptide-binding domain;
GL21580-R1_1	144	K	Heat shock protein 70 OS=Dichomitus squalens (strain LYAD-421) GN=DICSQDRAFT_111632 PE=3 SV=1	tr|R7SN52|R7SN52_DICSQ	58.814	SDGRPAVEVTNGDK(1)K	-0.48633	3	1	mitochondria	protein folding; metabolic process; cellular protein metabolic process; cellular macromolecule metabolic process; macromolecule metabolic process; protein metabolic process; primary metabolic process; cellular process; cellular metabolic process; organic substance metabolic process;		ATP binding; nucleoside phosphate binding; nucleoside binding; ion binding; protein binding; nucleotide binding; organic cyclic compound binding; heterocyclic compound binding; ribonucleoside binding; carbohydrate derivative binding; ribonucleotide binding; binding; purine ribonucleoside binding; anion binding; purine ribonucleotide binding; unfolded protein binding; adenyl ribonucleotide binding…	K04043	dnaK; molecular chaperone DnaK	pco03018 RNA degradation;	IPR029048; IPR029047;	Heat shock protein 70kD, C-terminal domain; Heat shock protein 70kD, peptide-binding domain;
GL21580-R1_1	171	K	Heat shock protein 70 OS=Dichomitus squalens (strain LYAD-421) GN=DICSQDRAFT_111632 PE=3 SV=1	tr|R7SN52|R7SN52_DICSQ	86.898	MRDTAEQYLGK(1)K	1.7466	3	1	mitochondria	protein folding; metabolic process; cellular protein metabolic process; cellular macromolecule metabolic process; macromolecule metabolic process; protein metabolic process; primary metabolic process; cellular process; cellular metabolic process; organic substance metabolic process;		ATP binding; nucleoside phosphate binding; nucleoside binding; ion binding; protein binding; nucleotide binding; organic cyclic compound binding; heterocyclic compound binding; ribonucleoside binding; carbohydrate derivative binding; ribonucleotide binding; binding; purine ribonucleoside binding; anion binding; purine ribonucleotide binding; unfolded protein binding; adenyl ribonucleotide binding…	K04043	dnaK; molecular chaperone DnaK	pco03018 RNA degradation;	IPR029048; IPR029047;	Heat shock protein 70kD, C-terminal domain; Heat shock protein 70kD, peptide-binding domain;
GL21580-R1_1	193	K	Heat shock protein 70 OS=Dichomitus squalens (strain LYAD-421) GN=DICSQDRAFT_111632 PE=3 SV=1	tr|R7SN52|R7SN52_DICSQ	58.98	QATK(1)DAGTVAGLDVLR	-0.081717	2	1	mitochondria	protein folding; metabolic process; cellular protein metabolic process; cellular macromolecule metabolic process; macromolecule metabolic process; protein metabolic process; primary metabolic process; cellular process; cellular metabolic process; organic substance metabolic process;		ATP binding; nucleoside phosphate binding; nucleoside binding; ion binding; protein binding; nucleotide binding; organic cyclic compound binding; heterocyclic compound binding; ribonucleoside binding; carbohydrate derivative binding; ribonucleotide binding; binding; purine ribonucleoside binding; anion binding; purine ribonucleotide binding; unfolded protein binding; adenyl ribonucleotide binding…	K04043	dnaK; molecular chaperone DnaK	pco03018 RNA degradation;	IPR029048; IPR029047;	Heat shock protein 70kD, C-terminal domain; Heat shock protein 70kD, peptide-binding domain;
GL21580-R1_1	279	K	Heat shock protein 70 OS=Dichomitus squalens (strain LYAD-421) GN=DICSQDRAFT_111632 PE=3 SV=1	tr|R7SN52|R7SN52_DICSQ	61.344	EFQK(1)ESGLDLK	-1.3847	2	1	mitochondria	protein folding; metabolic process; cellular protein metabolic process; cellular macromolecule metabolic process; macromolecule metabolic process; protein metabolic process; primary metabolic process; cellular process; cellular metabolic process; organic substance metabolic process;		ATP binding; nucleoside phosphate binding; nucleoside binding; ion binding; protein binding; nucleotide binding; organic cyclic compound binding; heterocyclic compound binding; ribonucleoside binding; carbohydrate derivative binding; ribonucleotide binding; binding; purine ribonucleoside binding; anion binding; purine ribonucleotide binding; unfolded protein binding; adenyl ribonucleotide binding…	K04043	dnaK; molecular chaperone DnaK	pco03018 RNA degradation;	IPR029048; IPR029047;	Heat shock protein 70kD, C-terminal domain; Heat shock protein 70kD, peptide-binding domain;
GL21580-R1_1	286	K	Heat shock protein 70 OS=Dichomitus squalens (strain LYAD-421) GN=DICSQDRAFT_111632 PE=3 SV=1	tr|R7SN52|R7SN52_DICSQ	92.939	ESGLDLK(1)GDPVAIQR	-1.5978	3	1	mitochondria	protein folding; metabolic process; cellular protein metabolic process; cellular macromolecule metabolic process; macromolecule metabolic process; protein metabolic process; primary metabolic process; cellular process; cellular metabolic process; organic substance metabolic process;		ATP binding; nucleoside phosphate binding; nucleoside binding; ion binding; protein binding; nucleotide binding; organic cyclic compound binding; heterocyclic compound binding; ribonucleoside binding; carbohydrate derivative binding; ribonucleotide binding; binding; purine ribonucleoside binding; anion binding; purine ribonucleotide binding; unfolded protein binding; adenyl ribonucleotide binding…	K04043	dnaK; molecular chaperone DnaK	pco03018 RNA degradation;	IPR029048; IPR029047;	Heat shock protein 70kD, C-terminal domain; Heat shock protein 70kD, peptide-binding domain;
GL21580-R1_1	355	K	Heat shock protein 70 OS=Dichomitus squalens (strain LYAD-421) GN=DICSQDRAFT_111632 PE=3 SV=1	tr|R7SN52|R7SN52_DICSQ	70.028	K(1)ALSDAGVK	-0.60042	2	1	mitochondria	protein folding; metabolic process; cellular protein metabolic process; cellular macromolecule metabolic process; macromolecule metabolic process; protein metabolic process; primary metabolic process; cellular process; cellular metabolic process; organic substance metabolic process;		ATP binding; nucleoside phosphate binding; nucleoside binding; ion binding; protein binding; nucleotide binding; organic cyclic compound binding; heterocyclic compound binding; ribonucleoside binding; carbohydrate derivative binding; ribonucleotide binding; binding; purine ribonucleoside binding; anion binding; purine ribonucleotide binding; unfolded protein binding; adenyl ribonucleotide binding…	K04043	dnaK; molecular chaperone DnaK	pco03018 RNA degradation;	IPR029048; IPR029047;	Heat shock protein 70kD, C-terminal domain; Heat shock protein 70kD, peptide-binding domain;
GL21580-R1_1	387	K	Heat shock protein 70 OS=Dichomitus squalens (strain LYAD-421) GN=DICSQDRAFT_111632 PE=3 SV=1	tr|R7SN52|R7SN52_DICSQ	73.666	VVETVK(1)SIFGR	-1.2493	2	1	mitochondria	protein folding; metabolic process; cellular protein metabolic process; cellular macromolecule metabolic process; macromolecule metabolic process; protein metabolic process; primary metabolic process; cellular process; cellular metabolic process; organic substance metabolic process;		ATP binding; nucleoside phosphate binding; nucleoside binding; ion binding; protein binding; nucleotide binding; organic cyclic compound binding; heterocyclic compound binding; ribonucleoside binding; carbohydrate derivative binding; ribonucleotide binding; binding; purine ribonucleoside binding; anion binding; purine ribonucleotide binding; unfolded protein binding; adenyl ribonucleotide binding…	K04043	dnaK; molecular chaperone DnaK	pco03018 RNA degradation;	IPR029048; IPR029047;	Heat shock protein 70kD, C-terminal domain; Heat shock protein 70kD, peptide-binding domain;
GL21580-R1_1	563	K	Heat shock protein 70 OS=Dichomitus squalens (strain LYAD-421) GN=DICSQDRAFT_111632 PE=3 SV=1	tr|R7SN52|R7SN52_DICSQ	68.657	K(1)GLIEEANK	0.56322	2	1	mitochondria	protein folding; metabolic process; cellular protein metabolic process; cellular macromolecule metabolic process; macromolecule metabolic process; protein metabolic process; primary metabolic process; cellular process; cellular metabolic process; organic substance metabolic process;		ATP binding; nucleoside phosphate binding; nucleoside binding; ion binding; protein binding; nucleotide binding; organic cyclic compound binding; heterocyclic compound binding; ribonucleoside binding; carbohydrate derivative binding; ribonucleotide binding; binding; purine ribonucleoside binding; anion binding; purine ribonucleotide binding; unfolded protein binding; adenyl ribonucleotide binding…	K04043	dnaK; molecular chaperone DnaK	pco03018 RNA degradation;	IPR029048; IPR029047;	Heat shock protein 70kD, C-terminal domain; Heat shock protein 70kD, peptide-binding domain;
GL21580-R1_1	587	K	Heat shock protein 70 OS=Dichomitus squalens (strain LYAD-421) GN=DICSQDRAFT_111632 PE=3 SV=1	tr|R7SN52|R7SN52_DICSQ	46.318	AMNEFK(1)DQIDATEK	0.19952	2	1	mitochondria	protein folding; metabolic process; cellular protein metabolic process; cellular macromolecule metabolic process; macromolecule metabolic process; protein metabolic process; primary metabolic process; cellular process; cellular metabolic process; organic substance metabolic process;		ATP binding; nucleoside phosphate binding; nucleoside binding; ion binding; protein binding; nucleotide binding; organic cyclic compound binding; heterocyclic compound binding; ribonucleoside binding; carbohydrate derivative binding; ribonucleotide binding; binding; purine ribonucleoside binding; anion binding; purine ribonucleotide binding; unfolded protein binding; adenyl ribonucleotide binding…	K04043	dnaK; molecular chaperone DnaK	pco03018 RNA degradation;	IPR029048; IPR029047;	Heat shock protein 70kD, C-terminal domain; Heat shock protein 70kD, peptide-binding domain;
GL21580-R1_1	595	K	Heat shock protein 70 OS=Dichomitus squalens (strain LYAD-421) GN=DICSQDRAFT_111632 PE=3 SV=1	tr|R7SN52|R7SN52_DICSQ	81.017	DQIDATEK(1)EK	-1.1522	2	1	mitochondria	protein folding; metabolic process; cellular protein metabolic process; cellular macromolecule metabolic process; macromolecule metabolic process; protein metabolic process; primary metabolic process; cellular process; cellular metabolic process; organic substance metabolic process;		ATP binding; nucleoside phosphate binding; nucleoside binding; ion binding; protein binding; nucleotide binding; organic cyclic compound binding; heterocyclic compound binding; ribonucleoside binding; carbohydrate derivative binding; ribonucleotide binding; binding; purine ribonucleoside binding; anion binding; purine ribonucleotide binding; unfolded protein binding; adenyl ribonucleotide binding…	K04043	dnaK; molecular chaperone DnaK	pco03018 RNA degradation;	IPR029048; IPR029047;	Heat shock protein 70kD, C-terminal domain; Heat shock protein 70kD, peptide-binding domain;
GL21580-R1_1	597	K	Heat shock protein 70 OS=Dichomitus squalens (strain LYAD-421) GN=DICSQDRAFT_111632 PE=3 SV=1	tr|R7SN52|R7SN52_DICSQ	111.79	DQIDATEK(0.023)EK(0.977)VAK	0.86142	2	0.977482	mitochondria	protein folding; metabolic process; cellular protein metabolic process; cellular macromolecule metabolic process; macromolecule metabolic process; protein metabolic process; primary metabolic process; cellular process; cellular metabolic process; organic substance metabolic process;		ATP binding; nucleoside phosphate binding; nucleoside binding; ion binding; protein binding; nucleotide binding; organic cyclic compound binding; heterocyclic compound binding; ribonucleoside binding; carbohydrate derivative binding; ribonucleotide binding; binding; purine ribonucleoside binding; anion binding; purine ribonucleotide binding; unfolded protein binding; adenyl ribonucleotide binding…	K04043	dnaK; molecular chaperone DnaK	pco03018 RNA degradation;	IPR029048; IPR029047;	Heat shock protein 70kD, C-terminal domain; Heat shock protein 70kD, peptide-binding domain;
GL21580-R1_1	600	K	Heat shock protein 70 OS=Dichomitus squalens (strain LYAD-421) GN=DICSQDRAFT_111632 PE=3 SV=1	tr|R7SN52|R7SN52_DICSQ	71.451	VAK(1)LIAELR	-1.4556	2	1	mitochondria	protein folding; metabolic process; cellular protein metabolic process; cellular macromolecule metabolic process; macromolecule metabolic process; protein metabolic process; primary metabolic process; cellular process; cellular metabolic process; organic substance metabolic process;		ATP binding; nucleoside phosphate binding; nucleoside binding; ion binding; protein binding; nucleotide binding; organic cyclic compound binding; heterocyclic compound binding; ribonucleoside binding; carbohydrate derivative binding; ribonucleotide binding; binding; purine ribonucleoside binding; anion binding; purine ribonucleotide binding; unfolded protein binding; adenyl ribonucleotide binding…	K04043	dnaK; molecular chaperone DnaK	pco03018 RNA degradation;	IPR029048; IPR029047;	Heat shock protein 70kD, C-terminal domain; Heat shock protein 70kD, peptide-binding domain;
GL21580-R1_1	611	K	Heat shock protein 70 OS=Dichomitus squalens (strain LYAD-421) GN=DICSQDRAFT_111632 PE=3 SV=1	tr|R7SN52|R7SN52_DICSQ	70.117	ELAVK(1)GQAGDASVDADK	0.37128	2	1	mitochondria	protein folding; metabolic process; cellular protein metabolic process; cellular macromolecule metabolic process; macromolecule metabolic process; protein metabolic process; primary metabolic process; cellular process; cellular metabolic process; organic substance metabolic process;		ATP binding; nucleoside phosphate binding; nucleoside binding; ion binding; protein binding; nucleotide binding; organic cyclic compound binding; heterocyclic compound binding; ribonucleoside binding; carbohydrate derivative binding; ribonucleotide binding; binding; purine ribonucleoside binding; anion binding; purine ribonucleotide binding; unfolded protein binding; adenyl ribonucleotide binding…	K04043	dnaK; molecular chaperone DnaK	pco03018 RNA degradation;	IPR029048; IPR029047;	Heat shock protein 70kD, C-terminal domain; Heat shock protein 70kD, peptide-binding domain;
GL21580-R1_1	623	K	Heat shock protein 70 OS=Dichomitus squalens (strain LYAD-421) GN=DICSQDRAFT_111632 PE=3 SV=1	tr|R7SN52|R7SN52_DICSQ	78.505	GQAGDASVDADK(1)IR	1.5894	2	1	mitochondria	protein folding; metabolic process; cellular protein metabolic process; cellular macromolecule metabolic process; macromolecule metabolic process; protein metabolic process; primary metabolic process; cellular process; cellular metabolic process; organic substance metabolic process;		ATP binding; nucleoside phosphate binding; nucleoside binding; ion binding; protein binding; nucleotide binding; organic cyclic compound binding; heterocyclic compound binding; ribonucleoside binding; carbohydrate derivative binding; ribonucleotide binding; binding; purine ribonucleoside binding; anion binding; purine ribonucleotide binding; unfolded protein binding; adenyl ribonucleotide binding…	K04043	dnaK; molecular chaperone DnaK	pco03018 RNA degradation;	IPR029048; IPR029047;	Heat shock protein 70kD, C-terminal domain; Heat shock protein 70kD, peptide-binding domain;
GL21586-R1_1	46	K	Glyoxylate dehydrogenase OS=Dichomitus squalens (strain LYAD-421) GN=DICSQDRAFT_183166 PE=3 SV=1	tr|R7SNP0|R7SNP0_DICSQ	54.157	IILK(1)YAGK	-2.213	2	1	plasma membrane	single-organism process; metabolic process; oxidation-reduction process; single-organism metabolic process;		nucleoside phosphate binding; ion binding; nucleotide binding; cofactor binding; oxidoreductase activity; heterocyclic compound binding; organic cyclic compound binding; heme binding; carbohydrate derivative binding; catalytic activity; ribonucleotide binding; binding; anion binding; FMN binding; tetrapyrrole binding; coenzyme binding; small molecule binding;	K00101	E1.1.2.3; L-lactate dehydrogenase (cytochrome) [EC:1.1.2.3]	pco01100 Metabolic pathways; pco00620 Pyruvate metabolism;	IPR013785; IPR001199; IPR000262;	Aldolase-type TIM barrel; Cytochrome b5-like heme/steroid binding domain; FMN-dependent dehydrogenase;
GL21586-R1_1	306	K	Glyoxylate dehydrogenase OS=Dichomitus squalens (strain LYAD-421) GN=DICSQDRAFT_183166 PE=3 SV=1	tr|R7SNP0|R7SNP0_DICSQ	46.334	K(1)YVQHAEAR	-1.9964	3	1	plasma membrane	single-organism process; metabolic process; oxidation-reduction process; single-organism metabolic process;		nucleoside phosphate binding; ion binding; nucleotide binding; cofactor binding; oxidoreductase activity; heterocyclic compound binding; organic cyclic compound binding; heme binding; carbohydrate derivative binding; catalytic activity; ribonucleotide binding; binding; anion binding; FMN binding; tetrapyrrole binding; coenzyme binding; small molecule binding;	K00101	E1.1.2.3; L-lactate dehydrogenase (cytochrome) [EC:1.1.2.3]	pco01100 Metabolic pathways; pco00620 Pyruvate metabolism;	IPR013785; IPR001199; IPR000262;	Aldolase-type TIM barrel; Cytochrome b5-like heme/steroid binding domain; FMN-dependent dehydrogenase;
GL21609-R1_1	123	K	DUF1479-domain-containing protein OS=Daedalea quercina L-15889 GN=DAEQUDRAFT_726320 PE=4 SV=1	tr|A0A165QMN7|A0A165QMN7_9APHY	70.942	GLSEQQLK(1)TLK	2.0606	2	1	mitochondria							IPR027443;	Isopenicillin N synthase-like;
GL21670-R1_1	118	K	Mitochondrial import inner membrane translocase subunit TIM44 OS=Pycnoporus cinnabarinus GN=BN946_scf184969.g19 PE=3 SV=1	tr|A0A060SYN3|A0A060SYN3_PYCCI	93.096	LTSSIK(1)ENPR	1.0312	2	1	mitochondria	intracellular transport; cellular component organization; establishment of protein localization to organelle; protein import; mitochondrial transport; single-organism process; protein transport; establishment of localization; protein targeting; establishment of localization in cell; single-organism localization; mitochondrion organization; mitochondrial transmembrane transport; intracellular prot…		protein binding; chaperone binding; binding;	K17804			IPR007379; IPR032710;	Tim44-like domain; NTF2-like domain;
GL21676-R1_1	59	K	NAD(P)-binding protein OS=Fibulorhizoctonia sp. CBS 109695 GN=FIBSPDRAFT_860967 PE=4 SV=1	tr|A0A166JNN2|A0A166JNN2_9HOMO	118.06	ALVK(1)QVR	1.0763	2	1	mitochondria	single-organism process; metabolic process; oxidation-reduction process; single-organism metabolic process;			K07512	MECR; mitochondrial trans-2-enoyl-CoA reductase [EC:1.3.1.38]	pco01100 Metabolic pathways; pco01212 Fatty acid metabolism; pco00062 Fatty acid elongation;	IPR016040; IPR013149;	NAD(P)-binding domain; Alcohol dehydrogenase, C-terminal;
GL21683-R1_1	151	K	Glycoside hydrolase family 5 protein OS=Phlebiopsis gigantea 11061_1 CR5-6 GN=PHLGI89516 PE=3 SV=1	tr|A0A0C3S8H8|A0A0C3S8H8_PHLGI	81.784	GGIK(1)QLQR	-0.96661	2	1	extracellular	metabolic process; carbohydrate metabolic process; primary metabolic process; organic substance metabolic process;		hydrolase activity, hydrolyzing O-glycosyl compounds; hydrolase activity; catalytic activity; hydrolase activity, acting on glycosyl bonds;				IPR001547; IPR017853; IPR013781;	Glycoside hydrolase, family 5; Glycoside hydrolase superfamily; Glycoside hydrolase, catalytic domain;
GL21716-R1_1	115	K	Actin filament-coating protein tropomyosin OS=Gloeophyllum trabeum (strain ATCC 11539 / FP-39264 / Madison 617) GN=GLOTRDRAFT_75010 PE=4 SV=1	tr|S7RTB5|S7RTB5_GLOTA	52.247	QVDVK(1)AEHFER	1.6016	3	1	nuclear				K17945
GL21736-R1_1	228	K	AAA ATPase OS=Laetiporus sulphureus 93-53 GN=LAESUDRAFT_665815 PE=3 SV=1	tr|A0A165B9Y7|A0A165B9Y7_9APHY	48.561	SIGIK(1)PPR	-0.64965	2	1	cytosol			ATP binding; nucleoside phosphate binding; nucleoside binding; ion binding; hydrolase activity; nucleotide binding; organic cyclic compound binding; heterocyclic compound binding; ribonucleoside binding; carbohydrate derivative binding; catalytic activity; ribonucleotide binding; binding; purine ribonucleoside binding; anion binding; purine ribonucleotide binding; adenyl ribonucleotide binding; a…	K13525	VCP; transitional endoplasmic reticulum ATPase	pco04141 Protein processing in endoplasmic reticulum;	IPR029067; IPR003593; IPR003959; IPR009010; IPR004201; IPR015415; IPR027417; IPR003338;	CDC48 domain 2-like; AAA+ ATPase domain; ATPase, AAA-type, core; Aspartate decarboxylase-like domain; CDC48, domain 2; Vps4 oligomerisation, C-terminal; P-loop containing nucleoside triphosphate hydrolase; CDC48, N-terminal subdomain;
GL21736-R1_1	650	K	AAA ATPase OS=Laetiporus sulphureus 93-53 GN=LAESUDRAFT_665815 PE=3 SV=1	tr|A0A165B9Y7|A0A165B9Y7_9APHY	87.639	LSILK(1)AALR	1.9791	2	1	cytosol			ATP binding; nucleoside phosphate binding; nucleoside binding; ion binding; hydrolase activity; nucleotide binding; organic cyclic compound binding; heterocyclic compound binding; ribonucleoside binding; carbohydrate derivative binding; catalytic activity; ribonucleotide binding; binding; purine ribonucleoside binding; anion binding; purine ribonucleotide binding; adenyl ribonucleotide binding; a…	K13525	VCP; transitional endoplasmic reticulum ATPase	pco04141 Protein processing in endoplasmic reticulum;	IPR029067; IPR003593; IPR003959; IPR009010; IPR004201; IPR015415; IPR027417; IPR003338;	CDC48 domain 2-like; AAA+ ATPase domain; ATPase, AAA-type, core; Aspartate decarboxylase-like domain; CDC48, domain 2; Vps4 oligomerisation, C-terminal; P-loop containing nucleoside triphosphate hydrolase; CDC48, N-terminal subdomain;
GL21736-R1_1	688	K	AAA ATPase OS=Laetiporus sulphureus 93-53 GN=LAESUDRAFT_665815 PE=3 SV=1	tr|A0A165B9Y7|A0A165B9Y7_9APHY	76.847	AAK(1)LAIR	0.45781	2	1	cytosol			ATP binding; nucleoside phosphate binding; nucleoside binding; ion binding; hydrolase activity; nucleotide binding; organic cyclic compound binding; heterocyclic compound binding; ribonucleoside binding; carbohydrate derivative binding; catalytic activity; ribonucleotide binding; binding; purine ribonucleoside binding; anion binding; purine ribonucleotide binding; adenyl ribonucleotide binding; a…	K13525	VCP; transitional endoplasmic reticulum ATPase	pco04141 Protein processing in endoplasmic reticulum;	IPR029067; IPR003593; IPR003959; IPR009010; IPR004201; IPR015415; IPR027417; IPR003338;	CDC48 domain 2-like; AAA+ ATPase domain; ATPase, AAA-type, core; Aspartate decarboxylase-like domain; CDC48, domain 2; Vps4 oligomerisation, C-terminal; P-loop containing nucleoside triphosphate hydrolase; CDC48, N-terminal subdomain;
GL21820-R1_1	44	K	60S ribosomal protein L37 OS=Daedalea quercina L-15889 GN=DAEQUDRAFT_731072 PE=3 SV=1	tr|A0A165MJL0|A0A165MJL0_9APHY	47.712	YTCTFCGK(1)DSVK	0.4849	2	1	mitochondria	cellular protein metabolic process; biosynthetic process; primary metabolic process; cellular metabolic process; organic substance biosynthetic process; cellular biosynthetic process; organic substance metabolic process; metabolic process; cellular macromolecule biosynthetic process; cellular macromolecule metabolic process; gene expression; macromolecule metabolic process; protein metabolic proc…	ribosome; organelle; intracellular organelle; intracellular non-membrane-bounded organelle; cell part; intracellular; cytoplasm; macromolecular complex; intracellular part; cell; ribonucleoprotein complex; cytoplasmic part; non-membrane-bounded organelle;	structural constituent of ribosome; structural molecule activity;	K02921	RP-L37Ae; large subunit ribosomal protein L37Ae	pco03010 Ribosome;	IPR011332; IPR011331;	Zinc-binding ribosomal protein; Ribosomal protein L37ae/L37e;
GL21838-R1_1	531	K	Linoleate diol synthase OS=Laetiporus sulphureus 93-53 GN=LAESUDRAFT_756323 PE=4 SV=1	tr|A0A165GBX7|A0A165GBX7_9APHY	56.548	LEQK(1)QEYSLK	0.727	2	1	plasma membrane	metabolic process; response to stress; oxidation-reduction process; single-organism metabolic process; response to oxidative stress; single-organism process; response to stimulus;		organic cyclic compound binding; heterocyclic compound binding; heme binding; iron ion binding; transition metal ion binding; catalytic activity; binding; ion binding; antioxidant activity; cation binding; metal ion binding; oxidoreductase activity, acting on paired donors, with incorporation or reduction of molecular oxygen; peroxidase activity; tetrapyrrole binding; oxidoreductase activity, act…	K17862	PPOC; linoleate 10R-lipoxygenase [EC:1.13.11.62]	pco00591 Linoleic acid metabolism;
GL21838-R1_1	623	K	Linoleate diol synthase OS=Laetiporus sulphureus 93-53 GN=LAESUDRAFT_756323 PE=4 SV=1	tr|A0A165GBX7|A0A165GBX7_9APHY	47.603	SFFYEK(1)TR	-1.75	2	1	plasma membrane	metabolic process; response to stress; oxidation-reduction process; single-organism metabolic process; response to oxidative stress; single-organism process; response to stimulus;		organic cyclic compound binding; heterocyclic compound binding; heme binding; iron ion binding; transition metal ion binding; catalytic activity; binding; ion binding; antioxidant activity; cation binding; metal ion binding; oxidoreductase activity, acting on paired donors, with incorporation or reduction of molecular oxygen; peroxidase activity; tetrapyrrole binding; oxidoreductase activity, act…	K17862	PPOC; linoleate 10R-lipoxygenase [EC:1.13.11.62]	pco00591 Linoleic acid metabolism;
GL21838-R1_1	710	K	Linoleate diol synthase OS=Laetiporus sulphureus 93-53 GN=LAESUDRAFT_756323 PE=4 SV=1	tr|A0A165GBX7|A0A165GBX7_9APHY	79.148	LAAAK(1)TIEK	0.30669	2	1	plasma membrane	metabolic process; response to stress; oxidation-reduction process; single-organism metabolic process; response to oxidative stress; single-organism process; response to stimulus;		organic cyclic compound binding; heterocyclic compound binding; heme binding; iron ion binding; transition metal ion binding; catalytic activity; binding; ion binding; antioxidant activity; cation binding; metal ion binding; oxidoreductase activity, acting on paired donors, with incorporation or reduction of molecular oxygen; peroxidase activity; tetrapyrrole binding; oxidoreductase activity, act…	K17862	PPOC; linoleate 10R-lipoxygenase [EC:1.13.11.62]	pco00591 Linoleic acid metabolism;
GL21838-R1_1	714	K	Linoleate diol synthase OS=Laetiporus sulphureus 93-53 GN=LAESUDRAFT_756323 PE=4 SV=1	tr|A0A165GBX7|A0A165GBX7_9APHY	40.496	TIEK(1)LSGIVR	-1.5588	2	1	plasma membrane	metabolic process; response to stress; oxidation-reduction process; single-organism metabolic process; response to oxidative stress; single-organism process; response to stimulus;		organic cyclic compound binding; heterocyclic compound binding; heme binding; iron ion binding; transition metal ion binding; catalytic activity; binding; ion binding; antioxidant activity; cation binding; metal ion binding; oxidoreductase activity, acting on paired donors, with incorporation or reduction of molecular oxygen; peroxidase activity; tetrapyrrole binding; oxidoreductase activity, act…	K17862	PPOC; linoleate 10R-lipoxygenase [EC:1.13.11.62]	pco00591 Linoleic acid metabolism;
GL21838-R1_1	913	K	Linoleate diol synthase OS=Laetiporus sulphureus 93-53 GN=LAESUDRAFT_756323 PE=4 SV=1	tr|A0A165GBX7|A0A165GBX7_9APHY	66.758	AVYSFK(1)GATR	-0.7059	2	1	plasma membrane	metabolic process; response to stress; oxidation-reduction process; single-organism metabolic process; response to oxidative stress; single-organism process; response to stimulus;		organic cyclic compound binding; heterocyclic compound binding; heme binding; iron ion binding; transition metal ion binding; catalytic activity; binding; ion binding; antioxidant activity; cation binding; metal ion binding; oxidoreductase activity, acting on paired donors, with incorporation or reduction of molecular oxygen; peroxidase activity; tetrapyrrole binding; oxidoreductase activity, act…	K17862	PPOC; linoleate 10R-lipoxygenase [EC:1.13.11.62]	pco00591 Linoleic acid metabolism;
GL21864-R1_1	25	K	60S ribosomal protein L30 OS=Laetiporus sulphureus 93-53 GN=LAESUDRAFT_673579 PE=4 SV=1	tr|A0A165G7B2|A0A165G7B2_9APHY	50.353	LALVVK(1)SGK	-0.80225	2	1	mitochondria				K02908			IPR029064; IPR004038;	50S ribosomal protein L30e-like; Ribosomal protein L7Ae/L30e/S12e/Gadd45;
GL21864-R1_1	28	K	60S ribosomal protein L30 OS=Laetiporus sulphureus 93-53 GN=LAESUDRAFT_673579 PE=4 SV=1	tr|A0A165G7B2|A0A165G7B2_9APHY	48.091	SGK(1)YSLGYK	-0.80921	2	1	mitochondria				K02908			IPR029064; IPR004038;	50S ribosomal protein L30e-like; Ribosomal protein L7Ae/L30e/S12e/Gadd45;
GL21864-R1_1	38	K	60S ribosomal protein L30 OS=Laetiporus sulphureus 93-53 GN=LAESUDRAFT_673579 PE=4 SV=1	tr|A0A165G7B2|A0A165G7B2_9APHY	49.058	SALK(1)QMR	-0.76451	2	1	mitochondria				K02908			IPR029064; IPR004038;	50S ribosomal protein L30e-like; Ribosomal protein L7Ae/L30e/S12e/Gadd45;
GL21912-R1_1	140	K	Dihydrolipoyl dehydrogenase OS=Dichomitus squalens (strain LYAD-421) GN=DICSQDRAFT_137692 PE=4 SV=1	tr|R7SVM8|R7SVM8_DICSQ	62.463	GIEVLFK(1)QNK	1.5103	2	1	mitochondria	regulation of cellular process; homeostatic process; regulation of biological quality; metabolic process; regulation of biological process; oxidation-reduction process; single-organism metabolic process; cell redox homeostasis; single-organism cellular process; cellular homeostasis; single-organism process; cellular process; biological regulation;		dihydrolipoyl dehydrogenase activity; oxidoreductase activity, acting on NAD(P)H; nucleoside phosphate binding; flavin adenine dinucleotide binding; ion binding; nucleotide binding; cofactor binding; oxidoreductase activity, acting on a sulfur group of donors, NAD(P) as acceptor; oxidoreductase activity; heterocyclic compound binding; organic cyclic compound binding; catalytic activity; binding; …	K00382	DLD; dihydrolipoamide dehydrogenase [EC:1.8.1.4]	pco01100 Metabolic pathways; pco01130 Biosynthesis of antibiotics; pco00280 Valine, leucine and isoleucine degradation; pco00640 Propanoate metabolism; pco00620 Pyruvate metabolism; pco00260 Glycine, serine and threonine metabolism; pco00630 Glyoxylate and dicarboxylate metabolism; pco01200 Carbon metabolism; pco00010 Glycolysis / Gluconeogenesis; pco00020 Citrate cycle (TCA cycle); pco01110 Bios…	IPR016156; IPR004099; IPR023753;	FAD/NAD-linked reductase, dimerisation domain; Pyridine nucleotide-disulphide oxidoreductase, dimerisation domain; FAD/NAD(P)-binding domain;
GL21912-R1_1	266	K	Dihydrolipoyl dehydrogenase OS=Dichomitus squalens (strain LYAD-421) GN=DICSQDRAFT_137692 PE=4 SV=1	tr|R7SVM8|R7SVM8_DICSQ	80.098	SLGK(1)QGLK	0.43109	2	1	mitochondria	regulation of cellular process; homeostatic process; regulation of biological quality; metabolic process; regulation of biological process; oxidation-reduction process; single-organism metabolic process; cell redox homeostasis; single-organism cellular process; cellular homeostasis; single-organism process; cellular process; biological regulation;		dihydrolipoyl dehydrogenase activity; oxidoreductase activity, acting on NAD(P)H; nucleoside phosphate binding; flavin adenine dinucleotide binding; ion binding; nucleotide binding; cofactor binding; oxidoreductase activity, acting on a sulfur group of donors, NAD(P) as acceptor; oxidoreductase activity; heterocyclic compound binding; organic cyclic compound binding; catalytic activity; binding; …	K00382	DLD; dihydrolipoamide dehydrogenase [EC:1.8.1.4]	pco01100 Metabolic pathways; pco01130 Biosynthesis of antibiotics; pco00280 Valine, leucine and isoleucine degradation; pco00640 Propanoate metabolism; pco00620 Pyruvate metabolism; pco00260 Glycine, serine and threonine metabolism; pco00630 Glyoxylate and dicarboxylate metabolism; pco01200 Carbon metabolism; pco00010 Glycolysis / Gluconeogenesis; pco00020 Citrate cycle (TCA cycle); pco01110 Bios…	IPR016156; IPR004099; IPR023753;	FAD/NAD-linked reductase, dimerisation domain; Pyridine nucleotide-disulphide oxidoreductase, dimerisation domain; FAD/NAD(P)-binding domain;
GL21912-R1_1	270	K	Dihydrolipoyl dehydrogenase OS=Dichomitus squalens (strain LYAD-421) GN=DICSQDRAFT_137692 PE=4 SV=1	tr|R7SVM8|R7SVM8_DICSQ	57.347	QGLK(1)FMLNTK	2.2758	2	1	mitochondria	regulation of cellular process; homeostatic process; regulation of biological quality; metabolic process; regulation of biological process; oxidation-reduction process; single-organism metabolic process; cell redox homeostasis; single-organism cellular process; cellular homeostasis; single-organism process; cellular process; biological regulation;		dihydrolipoyl dehydrogenase activity; oxidoreductase activity, acting on NAD(P)H; nucleoside phosphate binding; flavin adenine dinucleotide binding; ion binding; nucleotide binding; cofactor binding; oxidoreductase activity, acting on a sulfur group of donors, NAD(P) as acceptor; oxidoreductase activity; heterocyclic compound binding; organic cyclic compound binding; catalytic activity; binding; …	K00382	DLD; dihydrolipoamide dehydrogenase [EC:1.8.1.4]	pco01100 Metabolic pathways; pco01130 Biosynthesis of antibiotics; pco00280 Valine, leucine and isoleucine degradation; pco00640 Propanoate metabolism; pco00620 Pyruvate metabolism; pco00260 Glycine, serine and threonine metabolism; pco00630 Glyoxylate and dicarboxylate metabolism; pco01200 Carbon metabolism; pco00010 Glycolysis / Gluconeogenesis; pco00020 Citrate cycle (TCA cycle); pco01110 Bios…	IPR016156; IPR004099; IPR023753;	FAD/NAD-linked reductase, dimerisation domain; Pyridine nucleotide-disulphide oxidoreductase, dimerisation domain; FAD/NAD(P)-binding domain;
GL21912-R1_1	276	K	Dihydrolipoyl dehydrogenase OS=Dichomitus squalens (strain LYAD-421) GN=DICSQDRAFT_137692 PE=4 SV=1	tr|R7SVM8|R7SVM8_DICSQ	69.03	FMLNTK(1)VVSAEK	-0.56794	2	1	mitochondria	regulation of cellular process; homeostatic process; regulation of biological quality; metabolic process; regulation of biological process; oxidation-reduction process; single-organism metabolic process; cell redox homeostasis; single-organism cellular process; cellular homeostasis; single-organism process; cellular process; biological regulation;		dihydrolipoyl dehydrogenase activity; oxidoreductase activity, acting on NAD(P)H; nucleoside phosphate binding; flavin adenine dinucleotide binding; ion binding; nucleotide binding; cofactor binding; oxidoreductase activity, acting on a sulfur group of donors, NAD(P) as acceptor; oxidoreductase activity; heterocyclic compound binding; organic cyclic compound binding; catalytic activity; binding; …	K00382	DLD; dihydrolipoamide dehydrogenase [EC:1.8.1.4]	pco01100 Metabolic pathways; pco01130 Biosynthesis of antibiotics; pco00280 Valine, leucine and isoleucine degradation; pco00640 Propanoate metabolism; pco00620 Pyruvate metabolism; pco00260 Glycine, serine and threonine metabolism; pco00630 Glyoxylate and dicarboxylate metabolism; pco01200 Carbon metabolism; pco00010 Glycolysis / Gluconeogenesis; pco00020 Citrate cycle (TCA cycle); pco01110 Bios…	IPR016156; IPR004099; IPR023753;	FAD/NAD-linked reductase, dimerisation domain; Pyridine nucleotide-disulphide oxidoreductase, dimerisation domain; FAD/NAD(P)-binding domain;
GL21912-R1_1	286	K	Dihydrolipoyl dehydrogenase OS=Dichomitus squalens (strain LYAD-421) GN=DICSQDRAFT_137692 PE=4 SV=1	tr|R7SVM8|R7SVM8_DICSQ	68.224	K(0.191)DGK(0.809)VYIK	0.68951	2	0.808718	mitochondria	regulation of cellular process; homeostatic process; regulation of biological quality; metabolic process; regulation of biological process; oxidation-reduction process; single-organism metabolic process; cell redox homeostasis; single-organism cellular process; cellular homeostasis; single-organism process; cellular process; biological regulation;		dihydrolipoyl dehydrogenase activity; oxidoreductase activity, acting on NAD(P)H; nucleoside phosphate binding; flavin adenine dinucleotide binding; ion binding; nucleotide binding; cofactor binding; oxidoreductase activity, acting on a sulfur group of donors, NAD(P) as acceptor; oxidoreductase activity; heterocyclic compound binding; organic cyclic compound binding; catalytic activity; binding; …	K00382	DLD; dihydrolipoamide dehydrogenase [EC:1.8.1.4]	pco01100 Metabolic pathways; pco01130 Biosynthesis of antibiotics; pco00280 Valine, leucine and isoleucine degradation; pco00640 Propanoate metabolism; pco00620 Pyruvate metabolism; pco00260 Glycine, serine and threonine metabolism; pco00630 Glyoxylate and dicarboxylate metabolism; pco01200 Carbon metabolism; pco00010 Glycolysis / Gluconeogenesis; pco00020 Citrate cycle (TCA cycle); pco01110 Bios…	IPR016156; IPR004099; IPR023753;	FAD/NAD-linked reductase, dimerisation domain; Pyridine nucleotide-disulphide oxidoreductase, dimerisation domain; FAD/NAD(P)-binding domain;
GL21912-R1_1	290	K	Dihydrolipoyl dehydrogenase OS=Dichomitus squalens (strain LYAD-421) GN=DICSQDRAFT_137692 PE=4 SV=1	tr|R7SVM8|R7SVM8_DICSQ	83.647	VYIK(1)TESAK	0.80406	2	1	mitochondria	regulation of cellular process; homeostatic process; regulation of biological quality; metabolic process; regulation of biological process; oxidation-reduction process; single-organism metabolic process; cell redox homeostasis; single-organism cellular process; cellular homeostasis; single-organism process; cellular process; biological regulation;		dihydrolipoyl dehydrogenase activity; oxidoreductase activity, acting on NAD(P)H; nucleoside phosphate binding; flavin adenine dinucleotide binding; ion binding; nucleotide binding; cofactor binding; oxidoreductase activity, acting on a sulfur group of donors, NAD(P) as acceptor; oxidoreductase activity; heterocyclic compound binding; organic cyclic compound binding; catalytic activity; binding; …	K00382	DLD; dihydrolipoamide dehydrogenase [EC:1.8.1.4]	pco01100 Metabolic pathways; pco01130 Biosynthesis of antibiotics; pco00280 Valine, leucine and isoleucine degradation; pco00640 Propanoate metabolism; pco00620 Pyruvate metabolism; pco00260 Glycine, serine and threonine metabolism; pco00630 Glyoxylate and dicarboxylate metabolism; pco01200 Carbon metabolism; pco00010 Glycolysis / Gluconeogenesis; pco00020 Citrate cycle (TCA cycle); pco01110 Bios…	IPR016156; IPR004099; IPR023753;	FAD/NAD-linked reductase, dimerisation domain; Pyridine nucleotide-disulphide oxidoreductase, dimerisation domain; FAD/NAD(P)-binding domain;
GL21912-R1_1	332	K	Dihydrolipoyl dehydrogenase OS=Dichomitus squalens (strain LYAD-421) GN=DICSQDRAFT_137692 PE=4 SV=1	tr|R7SVM8|R7SVM8_DICSQ	78.708	RPYTEGLNVEAAGVELDNK(1)GR	1.4486	3	1	mitochondria	regulation of cellular process; homeostatic process; regulation of biological quality; metabolic process; regulation of biological process; oxidation-reduction process; single-organism metabolic process; cell redox homeostasis; single-organism cellular process; cellular homeostasis; single-organism process; cellular process; biological regulation;		dihydrolipoyl dehydrogenase activity; oxidoreductase activity, acting on NAD(P)H; nucleoside phosphate binding; flavin adenine dinucleotide binding; ion binding; nucleotide binding; cofactor binding; oxidoreductase activity, acting on a sulfur group of donors, NAD(P) as acceptor; oxidoreductase activity; heterocyclic compound binding; organic cyclic compound binding; catalytic activity; binding; …	K00382	DLD; dihydrolipoamide dehydrogenase [EC:1.8.1.4]	pco01100 Metabolic pathways; pco01130 Biosynthesis of antibiotics; pco00280 Valine, leucine and isoleucine degradation; pco00640 Propanoate metabolism; pco00620 Pyruvate metabolism; pco00260 Glycine, serine and threonine metabolism; pco00630 Glyoxylate and dicarboxylate metabolism; pco01200 Carbon metabolism; pco00010 Glycolysis / Gluconeogenesis; pco00020 Citrate cycle (TCA cycle); pco01110 Bios…	IPR016156; IPR004099; IPR023753;	FAD/NAD-linked reductase, dimerisation domain; Pyridine nucleotide-disulphide oxidoreductase, dimerisation domain; FAD/NAD(P)-binding domain;
GL21912-R1_1	408	K	Dihydrolipoyl dehydrogenase OS=Dichomitus squalens (strain LYAD-421) GN=DICSQDRAFT_137692 PE=4 SV=1	tr|R7SVM8|R7SVM8_DICSQ	108.7	TEQELK(1)AAGVK	-1.0208	2	1	mitochondria	regulation of cellular process; homeostatic process; regulation of biological quality; metabolic process; regulation of biological process; oxidation-reduction process; single-organism metabolic process; cell redox homeostasis; single-organism cellular process; cellular homeostasis; single-organism process; cellular process; biological regulation;		dihydrolipoyl dehydrogenase activity; oxidoreductase activity, acting on NAD(P)H; nucleoside phosphate binding; flavin adenine dinucleotide binding; ion binding; nucleotide binding; cofactor binding; oxidoreductase activity, acting on a sulfur group of donors, NAD(P) as acceptor; oxidoreductase activity; heterocyclic compound binding; organic cyclic compound binding; catalytic activity; binding; …	K00382	DLD; dihydrolipoamide dehydrogenase [EC:1.8.1.4]	pco01100 Metabolic pathways; pco01130 Biosynthesis of antibiotics; pco00280 Valine, leucine and isoleucine degradation; pco00640 Propanoate metabolism; pco00620 Pyruvate metabolism; pco00260 Glycine, serine and threonine metabolism; pco00630 Glyoxylate and dicarboxylate metabolism; pco01200 Carbon metabolism; pco00010 Glycolysis / Gluconeogenesis; pco00020 Citrate cycle (TCA cycle); pco01110 Bios…	IPR016156; IPR004099; IPR023753;	FAD/NAD-linked reductase, dimerisation domain; Pyridine nucleotide-disulphide oxidoreductase, dimerisation domain; FAD/NAD(P)-binding domain;
GL21912-R1_1	413	K	Dihydrolipoyl dehydrogenase OS=Dichomitus squalens (strain LYAD-421) GN=DICSQDRAFT_137692 PE=4 SV=1	tr|R7SVM8|R7SVM8_DICSQ	65.672	AAGVK(1)YK	0.17062	2	1	mitochondria	regulation of cellular process; homeostatic process; regulation of biological quality; metabolic process; regulation of biological process; oxidation-reduction process; single-organism metabolic process; cell redox homeostasis; single-organism cellular process; cellular homeostasis; single-organism process; cellular process; biological regulation;		dihydrolipoyl dehydrogenase activity; oxidoreductase activity, acting on NAD(P)H; nucleoside phosphate binding; flavin adenine dinucleotide binding; ion binding; nucleotide binding; cofactor binding; oxidoreductase activity, acting on a sulfur group of donors, NAD(P) as acceptor; oxidoreductase activity; heterocyclic compound binding; organic cyclic compound binding; catalytic activity; binding; …	K00382	DLD; dihydrolipoamide dehydrogenase [EC:1.8.1.4]	pco01100 Metabolic pathways; pco01130 Biosynthesis of antibiotics; pco00280 Valine, leucine and isoleucine degradation; pco00640 Propanoate metabolism; pco00620 Pyruvate metabolism; pco00260 Glycine, serine and threonine metabolism; pco00630 Glyoxylate and dicarboxylate metabolism; pco01200 Carbon metabolism; pco00010 Glycolysis / Gluconeogenesis; pco00020 Citrate cycle (TCA cycle); pco01110 Bios…	IPR016156; IPR004099; IPR023753;	FAD/NAD-linked reductase, dimerisation domain; Pyridine nucleotide-disulphide oxidoreductase, dimerisation domain; FAD/NAD(P)-binding domain;
GL21912-R1_1	418	K	Dihydrolipoyl dehydrogenase OS=Dichomitus squalens (strain LYAD-421) GN=DICSQDRAFT_137692 PE=4 SV=1	tr|R7SVM8|R7SVM8_DICSQ	65.842	VGK(1)FPFAANSR	-0.071827	2	1	mitochondria	regulation of cellular process; homeostatic process; regulation of biological quality; metabolic process; regulation of biological process; oxidation-reduction process; single-organism metabolic process; cell redox homeostasis; single-organism cellular process; cellular homeostasis; single-organism process; cellular process; biological regulation;		dihydrolipoyl dehydrogenase activity; oxidoreductase activity, acting on NAD(P)H; nucleoside phosphate binding; flavin adenine dinucleotide binding; ion binding; nucleotide binding; cofactor binding; oxidoreductase activity, acting on a sulfur group of donors, NAD(P) as acceptor; oxidoreductase activity; heterocyclic compound binding; organic cyclic compound binding; catalytic activity; binding; …	K00382	DLD; dihydrolipoamide dehydrogenase [EC:1.8.1.4]	pco01100 Metabolic pathways; pco01130 Biosynthesis of antibiotics; pco00280 Valine, leucine and isoleucine degradation; pco00640 Propanoate metabolism; pco00620 Pyruvate metabolism; pco00260 Glycine, serine and threonine metabolism; pco00630 Glyoxylate and dicarboxylate metabolism; pco01200 Carbon metabolism; pco00010 Glycolysis / Gluconeogenesis; pco00020 Citrate cycle (TCA cycle); pco01110 Bios…	IPR016156; IPR004099; IPR023753;	FAD/NAD-linked reductase, dimerisation domain; Pyridine nucleotide-disulphide oxidoreductase, dimerisation domain; FAD/NAD(P)-binding domain;
GL21912-R1_1	428	K	Dihydrolipoyl dehydrogenase OS=Dichomitus squalens (strain LYAD-421) GN=DICSQDRAFT_137692 PE=4 SV=1	tr|R7SVM8|R7SVM8_DICSQ	138.89	AK(1)TNLDTEGSVK	0.99799	2	1	mitochondria	regulation of cellular process; homeostatic process; regulation of biological quality; metabolic process; regulation of biological process; oxidation-reduction process; single-organism metabolic process; cell redox homeostasis; single-organism cellular process; cellular homeostasis; single-organism process; cellular process; biological regulation;		dihydrolipoyl dehydrogenase activity; oxidoreductase activity, acting on NAD(P)H; nucleoside phosphate binding; flavin adenine dinucleotide binding; ion binding; nucleotide binding; cofactor binding; oxidoreductase activity, acting on a sulfur group of donors, NAD(P) as acceptor; oxidoreductase activity; heterocyclic compound binding; organic cyclic compound binding; catalytic activity; binding; …	K00382	DLD; dihydrolipoamide dehydrogenase [EC:1.8.1.4]	pco01100 Metabolic pathways; pco01130 Biosynthesis of antibiotics; pco00280 Valine, leucine and isoleucine degradation; pco00640 Propanoate metabolism; pco00620 Pyruvate metabolism; pco00260 Glycine, serine and threonine metabolism; pco00630 Glyoxylate and dicarboxylate metabolism; pco01200 Carbon metabolism; pco00010 Glycolysis / Gluconeogenesis; pco00020 Citrate cycle (TCA cycle); pco01110 Bios…	IPR016156; IPR004099; IPR023753;	FAD/NAD-linked reductase, dimerisation domain; Pyridine nucleotide-disulphide oxidoreductase, dimerisation domain; FAD/NAD(P)-binding domain;
GL21921-R1_1	286	K	Unplaced genomic scaffold scaffold_24, whole genome shotgun sequence OS=Hydnomerulius pinastri MD-312 GN=HYDPIDRAFT_176791 PE=3 SV=1	tr|A0A0C9WCZ1|A0A0C9WCZ1_9HOMO	53.775	AIK(1)AFESR	-1.8584	2	1	mitochondria			catalytic activity;	K00830			IPR015424; IPR000192; IPR015421; IPR015422;	Pyridoxal phosphate-dependent transferase; Aminotransferase class V domain; Pyridoxal phosphate-dependent transferase, major region, subdomain 1; Pyridoxal phosphate-dependent transferase, major region, subdomain 2;
GL21921-R1_1	340	K	Unplaced genomic scaffold scaffold_24, whole genome shotgun sequence OS=Hydnomerulius pinastri MD-312 GN=HYDPIDRAFT_176791 PE=3 SV=1	tr|A0A0C9WCZ1|A0A0C9WCZ1_9HOMO	52.576	QITK(1)SSVSLEER	-0.59149	2	1	mitochondria			catalytic activity;	K00830			IPR015424; IPR000192; IPR015421; IPR015422;	Pyridoxal phosphate-dependent transferase; Aminotransferase class V domain; Pyridoxal phosphate-dependent transferase, major region, subdomain 1; Pyridoxal phosphate-dependent transferase, major region, subdomain 2;
GL21921-R1_1	353	K	Unplaced genomic scaffold scaffold_24, whole genome shotgun sequence OS=Hydnomerulius pinastri MD-312 GN=HYDPIDRAFT_176791 PE=3 SV=1	tr|A0A0C9WCZ1|A0A0C9WCZ1_9HOMO	68.224	LHK(1)ESSQR	-0.60018	2	1	mitochondria			catalytic activity;	K00830			IPR015424; IPR000192; IPR015421; IPR015422;	Pyridoxal phosphate-dependent transferase; Aminotransferase class V domain; Pyridoxal phosphate-dependent transferase, major region, subdomain 1; Pyridoxal phosphate-dependent transferase, major region, subdomain 2;
GL21922-R1_1	281	K	Cytochrome c1, component of the mitochondrial respiratory chain OS=Daedalea quercina L-15889 GN=DAEQUDRAFT_719151 PE=4 SV=1	tr|A0A165KVS0|A0A165KVS0_9APHY	42.802	KIQYNPPANK(1)H	-0.21044	3	0.999907	extracellular			organic cyclic compound binding; heterocyclic compound binding; electron carrier activity; heme binding; tetrapyrrole binding; binding;	K00413	CYC1; ubiquinol-cytochrome c reductase cytochrome c1 subunit	pco00190 Oxidative phosphorylation; pco01100 Metabolic pathways;	IPR021157; IPR009056;	Cytochrome c1, transmembrane anchor, C-terminal; Cytochrome c-like domain;
GL21941-R1_1	161	K			58.172	GTPK(1)VYIAPDK	-0.77323	2	1	mitochondria
GL21959-R1_1	1697	K	Acetyl CoA carboxylase OS=Laetiporus sulphureus 93-53 GN=LAESUDRAFT_724944 PE=4 SV=1	tr|A0A165EPE4|A0A165EPE4_9APHY	40.496	VQEK(1)AAEAIR	0.47987	2	1	cytosol	single-organism biosynthetic process; organic acid biosynthetic process; small molecule metabolic process; single-organism cellular process; single-organism process; biosynthetic process; cellular lipid metabolic process; fatty acid metabolic process; primary metabolic process; cellular metabolic process; fatty acid biosynthetic process; organic substance biosynthetic process; cellular biosynthet…		ATP binding; nucleoside phosphate binding; ligase activity, forming carbon-carbon bonds; nucleoside binding; ion binding; ligase activity; nucleotide binding; heterocyclic compound binding; acetyl-CoA carboxylase activity; ligase activity, forming carbon-nitrogen bonds; organic cyclic compound binding; ribonucleoside binding; biotin carboxylase activity; carbohydrate derivative binding; CoA carbo…	K11262	ACACA; acetyl-CoA carboxylase / biotin carboxylase 1 [EC:6.4.1.2 6.3.4.14]	pco00061 Fatty acid biosynthesis; pco01100 Metabolic pathways; pco01212 Fatty acid metabolism; pco01110 Biosynthesis of secondary metabolites; pco00640 Propanoate metabolism; pco00620 Pyruvate metabolism;	IPR011762; IPR000022; IPR029045; IPR005481; IPR000089; IPR016185; IPR011761; IPR005482; IPR011053; IPR005479; IPR013815; IPR013537; IPR011764; IPR013816; IPR011763; IPR011054;	Acetyl-coenzyme A carboxyltransferase, N-terminal; Carboxyl transferase; ClpP/crotonase-like domain; Biotin carboxylase-like, N-terminal domain; Biotin/lipoyl attachment; Pre-ATP-grasp domain; ATP-grasp fold; Biotin carboxylase, C-terminal; Single hybrid motif; Carbamoyl-phosphate synthetase large subunit-like, ATP-binding domain; ATP-grasp fold, subdomain 1; Acetyl-CoA carboxylase, central domai…
GL21985-R1_1	50	K	Small GTPase-binding protein OS=Dichomitus squalens (strain LYAD-421) GN=DICSQDRAFT_136147 PE=4 SV=1	tr|R7T2T7|R7T2T7_DICSQ	40.475	K(1)LVIVGDGACGK	2.9524	2	1	cytosol	regulation of cellular process; single organism signaling; cellular response to stimulus; signal transduction; regulation of biological process; cell communication; intracellular signal transduction; single-organism cellular process; single-organism process; small GTPase mediated signal transduction; signaling; response to stimulus; cellular process; biological regulation;		nucleoside phosphate binding; nucleoside binding; ion binding; nucleotide binding; organic cyclic compound binding; heterocyclic compound binding; ribonucleoside binding; carbohydrate derivative binding; ribonucleotide binding; binding; purine ribonucleoside binding; anion binding; purine ribonucleotide binding; purine nucleoside binding; guanyl ribonucleotide binding; guanyl nucleotide binding; …	K04513	RHOA; Ras homolog gene family, member A	pco04011 MAPK signaling pathway - yeast; pco04144 Endocytosis;	IPR005225; IPR027417;	Small GTP-binding protein domain; P-loop containing nucleoside triphosphate hydrolase;
GL22047-R1_1	130	K	Carbohydrate-binding module family 13 protein OS=Neolentinus lepideus HHB14362 ss-1 GN=NEOLEDRAFT_304971 PE=4 SV=1	tr|A0A165VR90|A0A165VR90_9HOMO	61.78	WHPGK(1)NQTWR	1.4308	3	1	cytosol							IPR000772;	Ricin B, lectin domain;
GL22111-R1_1	195	K	Saccharopine dehydrogenase OS=Dichomitus squalens (strain LYAD-421) GN=DICSQDRAFT_85486 PE=3 SV=1	tr|R7T0J3|R7T0J3_DICSQ	86.866	DLSK(1)PLR	0.41049	2	1	cytosol	single-organism process; metabolic process; oxidation-reduction process; single-organism metabolic process;		catalytic activity; oxidoreductase activity;	K00293			IPR005097; IPR029063; IPR016040; IPR032095; IPR030374;	Saccharopine dehydrogenase, NADP binding domain; S-adenosyl-L-methionine-dependent methyltransferase; NAD(P)-binding domain; Saccharopine dehydrogenase, C-terminal; Polyamine biosynthesis domain;
GL22111-R1_1	246	K	Saccharopine dehydrogenase OS=Dichomitus squalens (strain LYAD-421) GN=DICSQDRAFT_85486 PE=3 SV=1	tr|R7T0J3|R7T0J3_DICSQ	52.576	FGAAAATGAPTK(1)K	-0.66538	2	1	cytosol	single-organism process; metabolic process; oxidation-reduction process; single-organism metabolic process;		catalytic activity; oxidoreductase activity;	K00293			IPR005097; IPR029063; IPR016040; IPR032095; IPR030374;	Saccharopine dehydrogenase, NADP binding domain; S-adenosyl-L-methionine-dependent methyltransferase; NAD(P)-binding domain; Saccharopine dehydrogenase, C-terminal; Polyamine biosynthesis domain;
GL22137-R1_1	415	K	ATP-citrate synthase OS=Dichomitus squalens (strain LYAD-421) GN=DICSQDRAFT_138908 PE=3 SV=1	tr|R7SST5|R7SST5_DICSQ	45.433	EYK(1)APLIAHQVK	1.3889	3	1	cytosol	sulfur compound metabolic process; cofactor biosynthetic process; tricarboxylic acid metabolic process; acyl-CoA biosynthetic process; small molecule metabolic process; thioester metabolic process; single-organism cellular process; single-organism process; coenzyme metabolic process; biosynthetic process; acetyl-CoA metabolic process; organic substance biosynthetic process; cellular metabolic pro…		ATP binding; nucleoside phosphate binding; transferase activity, transferring acyl groups, acyl groups converted into alkyl on transfer; nucleoside binding; ion binding; nucleotide binding; cofactor binding; ATP citrate synthase activity; organic cyclic compound binding; heterocyclic compound binding; ribonucleoside binding; transferase activity, transferring acyl groups; carbohydrate derivative …	K01648	ACLY; ATP citrate (pro-S)-lyase [EC:2.3.3.8]	pco01100 Metabolic pathways; pco01130 Biosynthesis of antibiotics; pco00020 Citrate cycle (TCA cycle); pco01110 Biosynthesis of secondary metabolites;	IPR016143; IPR016142; IPR032263; IPR005811; IPR013816; IPR016040; IPR003781; IPR016102;	Citrate synthase-like, small alpha subdomain; Citrate synthase-like, large alpha subdomain; ATP-citrate synthase, citrate-binding domain; ATP-citrate lyase/succinyl-CoA ligase; ATP-grasp fold, subdomain 2; NAD(P)-binding domain; CoA-binding; Succinyl-CoA synthetase-like;
GL22137-R1_1	1023	K	ATP-citrate synthase OS=Dichomitus squalens (strain LYAD-421) GN=DICSQDRAFT_138908 PE=3 SV=1	tr|R7SST5|R7SST5_DICSQ	59.067	LISGIGHK(1)IK	0.93702	3	1	cytosol	sulfur compound metabolic process; cofactor biosynthetic process; tricarboxylic acid metabolic process; acyl-CoA biosynthetic process; small molecule metabolic process; thioester metabolic process; single-organism cellular process; single-organism process; coenzyme metabolic process; biosynthetic process; acetyl-CoA metabolic process; organic substance biosynthetic process; cellular metabolic pro…		ATP binding; nucleoside phosphate binding; transferase activity, transferring acyl groups, acyl groups converted into alkyl on transfer; nucleoside binding; ion binding; nucleotide binding; cofactor binding; ATP citrate synthase activity; organic cyclic compound binding; heterocyclic compound binding; ribonucleoside binding; transferase activity, transferring acyl groups; carbohydrate derivative …	K01648	ACLY; ATP citrate (pro-S)-lyase [EC:2.3.3.8]	pco01100 Metabolic pathways; pco01130 Biosynthesis of antibiotics; pco00020 Citrate cycle (TCA cycle); pco01110 Biosynthesis of secondary metabolites;	IPR016143; IPR016142; IPR032263; IPR005811; IPR013816; IPR016040; IPR003781; IPR016102;	Citrate synthase-like, small alpha subdomain; Citrate synthase-like, large alpha subdomain; ATP-citrate synthase, citrate-binding domain; ATP-citrate lyase/succinyl-CoA ligase; ATP-grasp fold, subdomain 2; NAD(P)-binding domain; CoA-binding; Succinyl-CoA synthetase-like;
GL22137-R1_1	1025	K	ATP-citrate synthase OS=Dichomitus squalens (strain LYAD-421) GN=DICSQDRAFT_138908 PE=3 SV=1	tr|R7SST5|R7SST5_DICSQ	102.52	IK(1)SVNNPDLR	-0.10083	2	1	cytosol	sulfur compound metabolic process; cofactor biosynthetic process; tricarboxylic acid metabolic process; acyl-CoA biosynthetic process; small molecule metabolic process; thioester metabolic process; single-organism cellular process; single-organism process; coenzyme metabolic process; biosynthetic process; acetyl-CoA metabolic process; organic substance biosynthetic process; cellular metabolic pro…		ATP binding; nucleoside phosphate binding; transferase activity, transferring acyl groups, acyl groups converted into alkyl on transfer; nucleoside binding; ion binding; nucleotide binding; cofactor binding; ATP citrate synthase activity; organic cyclic compound binding; heterocyclic compound binding; ribonucleoside binding; transferase activity, transferring acyl groups; carbohydrate derivative …	K01648	ACLY; ATP citrate (pro-S)-lyase [EC:2.3.3.8]	pco01100 Metabolic pathways; pco01130 Biosynthesis of antibiotics; pco00020 Citrate cycle (TCA cycle); pco01110 Biosynthesis of secondary metabolites;	IPR016143; IPR016142; IPR032263; IPR005811; IPR013816; IPR016040; IPR003781; IPR016102;	Citrate synthase-like, small alpha subdomain; Citrate synthase-like, large alpha subdomain; ATP-citrate synthase, citrate-binding domain; ATP-citrate lyase/succinyl-CoA ligase; ATP-grasp fold, subdomain 2; NAD(P)-binding domain; CoA-binding; Succinyl-CoA synthetase-like;
GL22137-R1_1	1124	K	ATP-citrate synthase OS=Dichomitus squalens (strain LYAD-421) GN=DICSQDRAFT_138908 PE=3 SV=1	tr|R7SST5|R7SST5_DICSQ	50.46	SVGFIGHHLDQK(1)R	0.80346	3	1	cytosol	sulfur compound metabolic process; cofactor biosynthetic process; tricarboxylic acid metabolic process; acyl-CoA biosynthetic process; small molecule metabolic process; thioester metabolic process; single-organism cellular process; single-organism process; coenzyme metabolic process; biosynthetic process; acetyl-CoA metabolic process; organic substance biosynthetic process; cellular metabolic pro…		ATP binding; nucleoside phosphate binding; transferase activity, transferring acyl groups, acyl groups converted into alkyl on transfer; nucleoside binding; ion binding; nucleotide binding; cofactor binding; ATP citrate synthase activity; organic cyclic compound binding; heterocyclic compound binding; ribonucleoside binding; transferase activity, transferring acyl groups; carbohydrate derivative …	K01648	ACLY; ATP citrate (pro-S)-lyase [EC:2.3.3.8]	pco01100 Metabolic pathways; pco01130 Biosynthesis of antibiotics; pco00020 Citrate cycle (TCA cycle); pco01110 Biosynthesis of secondary metabolites;	IPR016143; IPR016142; IPR032263; IPR005811; IPR013816; IPR016040; IPR003781; IPR016102;	Citrate synthase-like, small alpha subdomain; Citrate synthase-like, large alpha subdomain; ATP-citrate synthase, citrate-binding domain; ATP-citrate lyase/succinyl-CoA ligase; ATP-grasp fold, subdomain 2; NAD(P)-binding domain; CoA-binding; Succinyl-CoA synthetase-like;
GL22189-R1_1	93	K	Catalase OS=Pycnoporus cinnabarinus GN=BN946_scf185013.g3 PE=3 SV=1	tr|A0A060SG80|A0A060SG80_PYCCI	41.164	VGK(1)TAPLTIR	0.35981	2	1	cytosol	metabolic process; response to stress; oxidation-reduction process; single-organism metabolic process; response to oxidative stress; single-organism process; response to stimulus;		organic cyclic compound binding; heterocyclic compound binding; heme binding; catalytic activity; binding; antioxidant activity; catalase activity; peroxidase activity; tetrapyrrole binding; oxidoreductase activity; oxidoreductase activity, acting on peroxide as acceptor;	K03781	katE; catalase [EC:1.11.1.6]	pco00630 Glyoxylate and dicarboxylate metabolism; pco04146 Peroxisome; pco00380 Tryptophan metabolism; pco01200 Carbon metabolism; pco04011 MAPK signaling pathway - yeast; pco01130 Biosynthesis of antibiotics; pco01110 Biosynthesis of secondary metabolites;	IPR020835; IPR011614; IPR010582;	Catalase-like domain; Catalase core domain; Catalase immune-responsive domain;
GL22189-R1_1	123	K	Catalase OS=Pycnoporus cinnabarinus GN=BN946_scf185013.g3 PE=3 SV=1	tr|A0A060SG80|A0A060SG80_PYCCI	52.683	GFAVK(1)IK	-1.4744	2	1	cytosol	metabolic process; response to stress; oxidation-reduction process; single-organism metabolic process; response to oxidative stress; single-organism process; response to stimulus;		organic cyclic compound binding; heterocyclic compound binding; heme binding; catalytic activity; binding; antioxidant activity; catalase activity; peroxidase activity; tetrapyrrole binding; oxidoreductase activity; oxidoreductase activity, acting on peroxide as acceptor;	K03781	katE; catalase [EC:1.11.1.6]	pco00630 Glyoxylate and dicarboxylate metabolism; pco04146 Peroxisome; pco00380 Tryptophan metabolism; pco01200 Carbon metabolism; pco04011 MAPK signaling pathway - yeast; pco01130 Biosynthesis of antibiotics; pco01110 Biosynthesis of secondary metabolites;	IPR020835; IPR011614; IPR010582;	Catalase-like domain; Catalase core domain; Catalase immune-responsive domain;
GL22189-R1_1	148	K	Catalase OS=Pycnoporus cinnabarinus GN=BN946_scf185013.g3 PE=3 SV=1	tr|A0A060SG80|A0A060SG80_PYCCI	44.511	DPSK(1)FPHFIHTQK	0.42614	3	1	cytosol	metabolic process; response to stress; oxidation-reduction process; single-organism metabolic process; response to oxidative stress; single-organism process; response to stimulus;		organic cyclic compound binding; heterocyclic compound binding; heme binding; catalytic activity; binding; antioxidant activity; catalase activity; peroxidase activity; tetrapyrrole binding; oxidoreductase activity; oxidoreductase activity, acting on peroxide as acceptor;	K03781	katE; catalase [EC:1.11.1.6]	pco00630 Glyoxylate and dicarboxylate metabolism; pco04146 Peroxisome; pco00380 Tryptophan metabolism; pco01200 Carbon metabolism; pco04011 MAPK signaling pathway - yeast; pco01130 Biosynthesis of antibiotics; pco01110 Biosynthesis of secondary metabolites;	IPR020835; IPR011614; IPR010582;	Catalase-like domain; Catalase core domain; Catalase immune-responsive domain;
GL22189-R1_1	226	K	Catalase OS=Pycnoporus cinnabarinus GN=BN946_scf185013.g3 PE=3 SV=1	tr|A0A060SG80|A0A060SG80_PYCCI	50.305	K(1)DGGFQTLTDAQAGK	-0.41911	2	1	cytosol	metabolic process; response to stress; oxidation-reduction process; single-organism metabolic process; response to oxidative stress; single-organism process; response to stimulus;		organic cyclic compound binding; heterocyclic compound binding; heme binding; catalytic activity; binding; antioxidant activity; catalase activity; peroxidase activity; tetrapyrrole binding; oxidoreductase activity; oxidoreductase activity, acting on peroxide as acceptor;	K03781	katE; catalase [EC:1.11.1.6]	pco00630 Glyoxylate and dicarboxylate metabolism; pco04146 Peroxisome; pco00380 Tryptophan metabolism; pco01200 Carbon metabolism; pco04011 MAPK signaling pathway - yeast; pco01130 Biosynthesis of antibiotics; pco01110 Biosynthesis of secondary metabolites;	IPR020835; IPR011614; IPR010582;	Catalase-like domain; Catalase core domain; Catalase immune-responsive domain;
GL22189-R1_1	481	K	Catalase OS=Pycnoporus cinnabarinus GN=BN946_scf185013.g3 PE=3 SV=1	tr|A0A060SG80|A0A060SG80_PYCCI	71.692	NAK(1)SAEVK	0.85118	2	1	cytosol	metabolic process; response to stress; oxidation-reduction process; single-organism metabolic process; response to oxidative stress; single-organism process; response to stimulus;		organic cyclic compound binding; heterocyclic compound binding; heme binding; catalytic activity; binding; antioxidant activity; catalase activity; peroxidase activity; tetrapyrrole binding; oxidoreductase activity; oxidoreductase activity, acting on peroxide as acceptor;	K03781	katE; catalase [EC:1.11.1.6]	pco00630 Glyoxylate and dicarboxylate metabolism; pco04146 Peroxisome; pco00380 Tryptophan metabolism; pco01200 Carbon metabolism; pco04011 MAPK signaling pathway - yeast; pco01130 Biosynthesis of antibiotics; pco01110 Biosynthesis of secondary metabolites;	IPR020835; IPR011614; IPR010582;	Catalase-like domain; Catalase core domain; Catalase immune-responsive domain;
GL22189-R1_1	486	K	Catalase OS=Pycnoporus cinnabarinus GN=BN946_scf185013.g3 PE=3 SV=1	tr|A0A060SG80|A0A060SG80_PYCCI	83.614	SAEVK(1)AR	-0.92126	2	1	cytosol	metabolic process; response to stress; oxidation-reduction process; single-organism metabolic process; response to oxidative stress; single-organism process; response to stimulus;		organic cyclic compound binding; heterocyclic compound binding; heme binding; catalytic activity; binding; antioxidant activity; catalase activity; peroxidase activity; tetrapyrrole binding; oxidoreductase activity; oxidoreductase activity, acting on peroxide as acceptor;	K03781	katE; catalase [EC:1.11.1.6]	pco00630 Glyoxylate and dicarboxylate metabolism; pco04146 Peroxisome; pco00380 Tryptophan metabolism; pco01200 Carbon metabolism; pco04011 MAPK signaling pathway - yeast; pco01130 Biosynthesis of antibiotics; pco01110 Biosynthesis of secondary metabolites;	IPR020835; IPR011614; IPR010582;	Catalase-like domain; Catalase core domain; Catalase immune-responsive domain;
GL22192-R1_1	72	K	Unplaced genomic scaffold CY34scaffold_378, whole genome shotgun sequence OS=Suillus luteus UH-Slu-Lm8-n1 GN=CY34DRAFT_811121 PE=4 SV=1	tr|A0A0D0AQV9|A0A0D0AQV9_9HOMO	47.774	VIGLDPSAK(1)MIEQAR	-0.75931	2	1	mitochondria	metabolic process;		transferase activity, transferring one-carbon groups; methyltransferase activity; catalytic activity; transferase activity;				IPR029063; IPR013216;	S-adenosyl-L-methionine-dependent methyltransferase; Methyltransferase type 11;
GL22197-R1_1	614	K	Glycyl-tRNA synthetase OS=Laetiporus sulphureus 93-53 GN=LAESUDRAFT_738524 PE=4 SV=1	tr|A0A165CHM0|A0A165CHM0_9APHY	105.46	VDDSNTSIGK(1)R	0.46931	2	1	mitochondria	glycyl-tRNA aminoacylation; cellular aromatic compound metabolic process; cellular protein metabolic process; single-organism process; biosynthetic process; tRNA aminoacylation; cellular metabolic process; organic substance metabolic process; metabolic process; cellular amino acid metabolic process; heterocycle metabolic process; nucleobase-containing compound metabolic process; cellular nitrogen…	intracellular part; cell; cell part; intracellular; cytoplasm;	ligase activity, forming aminoacyl-tRNA and related compounds; ATP binding; nucleoside phosphate binding; ligase activity, forming carbon-oxygen bonds; nucleoside binding; ion binding; ligase activity; nucleotide binding; organic cyclic compound binding; heterocyclic compound binding; glycine-tRNA ligase activity; ribonucleoside binding; carbohydrate derivative binding; ribonucleotide binding; ca…	K01880	GARS; glycyl-tRNA synthetase [EC:6.1.1.14]	pco00970 Aminoacyl-tRNA biosynthesis;	IPR002314; IPR033731; IPR004154; IPR006195;	Aminoacyl-tRNA synthetase, class II (G/ P/ S/T); Glycyl-tRNA synthetase-like core domain; Anticodon-binding; Aminoacyl-tRNA synthetase, class II;
GL22212-R1_1	73	K	Transaldolase OS=Pycnoporus cinnabarinus GN=BN946_scf184833.g8 PE=3 SV=1	tr|A0A060SMY4|A0A060SMY4_PYCCI	81.525	LINAAIEHGK(1)K	1.5766	3	1	cytosol	NADP metabolic process; pyridine nucleotide metabolic process; cellular aromatic compound metabolic process; nicotinamide nucleotide metabolic process; organophosphate catabolic process; nucleotide metabolic process; single-organism process; cellular metabolic process; pyridine-containing compound metabolic process; phosphate-containing compound metabolic process; organic substance metabolic proc…	intracellular part; cell; cell part; intracellular; cytoplasm;	sedoheptulose-7-phosphate:D-glyceraldehyde-3-phosphate glyceronetransferase activity; catalytic activity; transferase activity; transferase activity, transferring aldehyde or ketonic groups;	K00616	E2.2.1.2; transaldolase [EC:2.2.1.2]	pco00030 Pentose phosphate pathway; pco01200 Carbon metabolism; pco01100 Metabolic pathways; pco01130 Biosynthesis of antibiotics; pco01230 Biosynthesis of amino acids; pco01110 Biosynthesis of secondary metabolites;	IPR013785;	Aldolase-type TIM barrel;
GL22212-R1_1	100	K	Transaldolase OS=Pycnoporus cinnabarinus GN=BN946_scf184833.g8 PE=3 SV=1	tr|A0A060SMY4|A0A060SMY4_PYCCI	76.064	EILK(1)IIPGR	-0.31123	2	1	cytosol	NADP metabolic process; pyridine nucleotide metabolic process; cellular aromatic compound metabolic process; nicotinamide nucleotide metabolic process; organophosphate catabolic process; nucleotide metabolic process; single-organism process; cellular metabolic process; pyridine-containing compound metabolic process; phosphate-containing compound metabolic process; organic substance metabolic proc…	intracellular part; cell; cell part; intracellular; cytoplasm;	sedoheptulose-7-phosphate:D-glyceraldehyde-3-phosphate glyceronetransferase activity; catalytic activity; transferase activity; transferase activity, transferring aldehyde or ketonic groups;	K00616	E2.2.1.2; transaldolase [EC:2.2.1.2]	pco00030 Pentose phosphate pathway; pco01200 Carbon metabolism; pco01100 Metabolic pathways; pco01130 Biosynthesis of antibiotics; pco01230 Biosynthesis of amino acids; pco01110 Biosynthesis of secondary metabolites;	IPR013785;	Aldolase-type TIM barrel;
GL22212-R1_1	118	K	Transaldolase OS=Pycnoporus cinnabarinus GN=BN946_scf184833.g8 PE=3 SV=1	tr|A0A060SMY4|A0A060SMY4_PYCCI	57.532	LSFDK(1)EATK	-0.27274	2	1	cytosol	NADP metabolic process; pyridine nucleotide metabolic process; cellular aromatic compound metabolic process; nicotinamide nucleotide metabolic process; organophosphate catabolic process; nucleotide metabolic process; single-organism process; cellular metabolic process; pyridine-containing compound metabolic process; phosphate-containing compound metabolic process; organic substance metabolic proc…	intracellular part; cell; cell part; intracellular; cytoplasm;	sedoheptulose-7-phosphate:D-glyceraldehyde-3-phosphate glyceronetransferase activity; catalytic activity; transferase activity; transferase activity, transferring aldehyde or ketonic groups;	K00616	E2.2.1.2; transaldolase [EC:2.2.1.2]	pco00030 Pentose phosphate pathway; pco01200 Carbon metabolism; pco01100 Metabolic pathways; pco01130 Biosynthesis of antibiotics; pco01230 Biosynthesis of amino acids; pco01110 Biosynthesis of secondary metabolites;	IPR013785;	Aldolase-type TIM barrel;
GL22212-R1_1	122	K	Transaldolase OS=Pycnoporus cinnabarinus GN=BN946_scf184833.g8 PE=3 SV=1	tr|A0A060SMY4|A0A060SMY4_PYCCI	115.57	LSFDKEATK(1)K	0.72068	2	0.999992	cytosol	NADP metabolic process; pyridine nucleotide metabolic process; cellular aromatic compound metabolic process; nicotinamide nucleotide metabolic process; organophosphate catabolic process; nucleotide metabolic process; single-organism process; cellular metabolic process; pyridine-containing compound metabolic process; phosphate-containing compound metabolic process; organic substance metabolic proc…	intracellular part; cell; cell part; intracellular; cytoplasm;	sedoheptulose-7-phosphate:D-glyceraldehyde-3-phosphate glyceronetransferase activity; catalytic activity; transferase activity; transferase activity, transferring aldehyde or ketonic groups;	K00616	E2.2.1.2; transaldolase [EC:2.2.1.2]	pco00030 Pentose phosphate pathway; pco01200 Carbon metabolism; pco01100 Metabolic pathways; pco01130 Biosynthesis of antibiotics; pco01230 Biosynthesis of amino acids; pco01110 Biosynthesis of secondary metabolites;	IPR013785;	Aldolase-type TIM barrel;
GL22212-R1_1	276	K	Transaldolase OS=Pycnoporus cinnabarinus GN=BN946_scf184833.g8 PE=3 SV=1	tr|A0A060SMY4|A0A060SMY4_PYCCI	51.276	K(1)LDASFAAK	0.71638	2	1	cytosol	NADP metabolic process; pyridine nucleotide metabolic process; cellular aromatic compound metabolic process; nicotinamide nucleotide metabolic process; organophosphate catabolic process; nucleotide metabolic process; single-organism process; cellular metabolic process; pyridine-containing compound metabolic process; phosphate-containing compound metabolic process; organic substance metabolic proc…	intracellular part; cell; cell part; intracellular; cytoplasm;	sedoheptulose-7-phosphate:D-glyceraldehyde-3-phosphate glyceronetransferase activity; catalytic activity; transferase activity; transferase activity, transferring aldehyde or ketonic groups;	K00616	E2.2.1.2; transaldolase [EC:2.2.1.2]	pco00030 Pentose phosphate pathway; pco01200 Carbon metabolism; pco01100 Metabolic pathways; pco01130 Biosynthesis of antibiotics; pco01230 Biosynthesis of amino acids; pco01110 Biosynthesis of secondary metabolites;	IPR013785;	Aldolase-type TIM barrel;
GL22212-R1_1	284	K	Transaldolase OS=Pycnoporus cinnabarinus GN=BN946_scf184833.g8 PE=3 SV=1	tr|A0A060SMY4|A0A060SMY4_PYCCI	51.727	KLDASFAAK(1)SDPIAK	-1.2387	3	0.999896	cytosol	NADP metabolic process; pyridine nucleotide metabolic process; cellular aromatic compound metabolic process; nicotinamide nucleotide metabolic process; organophosphate catabolic process; nucleotide metabolic process; single-organism process; cellular metabolic process; pyridine-containing compound metabolic process; phosphate-containing compound metabolic process; organic substance metabolic proc…	intracellular part; cell; cell part; intracellular; cytoplasm;	sedoheptulose-7-phosphate:D-glyceraldehyde-3-phosphate glyceronetransferase activity; catalytic activity; transferase activity; transferase activity, transferring aldehyde or ketonic groups;	K00616	E2.2.1.2; transaldolase [EC:2.2.1.2]	pco00030 Pentose phosphate pathway; pco01200 Carbon metabolism; pco01100 Metabolic pathways; pco01130 Biosynthesis of antibiotics; pco01230 Biosynthesis of amino acids; pco01110 Biosynthesis of secondary metabolites;	IPR013785;	Aldolase-type TIM barrel;
GL22212-R1_1	320	K	Transaldolase OS=Pycnoporus cinnabarinus GN=BN946_scf184833.g8 PE=3 SV=1	tr|A0A060SMY4|A0A060SMY4_PYCCI	64.82	K(1)FAQDGETLK	0.29596	2	1	cytosol	NADP metabolic process; pyridine nucleotide metabolic process; cellular aromatic compound metabolic process; nicotinamide nucleotide metabolic process; organophosphate catabolic process; nucleotide metabolic process; single-organism process; cellular metabolic process; pyridine-containing compound metabolic process; phosphate-containing compound metabolic process; organic substance metabolic proc…	intracellular part; cell; cell part; intracellular; cytoplasm;	sedoheptulose-7-phosphate:D-glyceraldehyde-3-phosphate glyceronetransferase activity; catalytic activity; transferase activity; transferase activity, transferring aldehyde or ketonic groups;	K00616	E2.2.1.2; transaldolase [EC:2.2.1.2]	pco00030 Pentose phosphate pathway; pco01200 Carbon metabolism; pco01100 Metabolic pathways; pco01130 Biosynthesis of antibiotics; pco01230 Biosynthesis of amino acids; pco01110 Biosynthesis of secondary metabolites;	IPR013785;	Aldolase-type TIM barrel;
GL22229-R1_1	258	K	NAD-P-binding protein OS=Laetiporus sulphureus 93-53 GN=LAESUDRAFT_673062 PE=4 SV=1	tr|A0A165GHB7|A0A165GHB7_9APHY	83.614	LVEK(1)NVR	-0.85437	2	1	cytosol	single-organism process; metabolic process; oxidation-reduction process; single-organism metabolic process;		catalytic activity; oxidoreductase activity;	K00344			IPR011032; IPR020843; IPR016040; IPR013149;	GroES-like; Polyketide synthase, enoylreductase domain; NAD(P)-binding domain; Alcohol dehydrogenase, C-terminal;
GL22229-R1_1	323	K	NAD-P-binding protein OS=Laetiporus sulphureus 93-53 GN=LAESUDRAFT_673062 PE=4 SV=1	tr|A0A165GHB7|A0A165GHB7_9APHY	45.081	TTGK(1)LIVK	-0.066495	2	1	cytosol	single-organism process; metabolic process; oxidation-reduction process; single-organism metabolic process;		catalytic activity; oxidoreductase activity;	K00344			IPR011032; IPR020843; IPR016040; IPR013149;	GroES-like; Polyketide synthase, enoylreductase domain; NAD(P)-binding domain; Alcohol dehydrogenase, C-terminal;
GL22244-R1_1	124	K	HIT-like protein (Fragment) OS=Dichomitus squalens (strain LYAD-421) GN=DICSQDRAFT_62704 PE=4 SV=1	tr|R7SWP6|R7SWP6_DICSQ	58.699	VEQPK(1)EVLAK	0.43161	2	1	cytosol			catalytic activity;				IPR011146;	HIT-like domain;
GL22244-R1_1	129	K	HIT-like protein (Fragment) OS=Dichomitus squalens (strain LYAD-421) GN=DICSQDRAFT_62704 PE=4 SV=1	tr|R7SWP6|R7SWP6_DICSQ	59.908	EVLAK(1)TLER	0.61578	2	1	cytosol			catalytic activity;				IPR011146;	HIT-like domain;
GL22245-R1_1	13	K	Glucose-6-phosphate isomerase OS=Dichomitus squalens (strain LYAD-421) GN=DICSQDRAFT_183613 PE=3 SV=1	tr|R7SKS2|R7SKS2_DICSQ	64.82	LASEYASWK(1)K	3.001	2	1	cytosol	carbohydrate biosynthetic process; glycolytic process; hexose biosynthetic process; single-organism process; biosynthetic process; monosaccharide biosynthetic process; cellular metabolic process; organic substance metabolic process; glucose metabolic process; pyruvate metabolic process; metabolic process; gluconeogenesis; generation of precursor metabolites and energy; monosaccharide metabolic pr…		glucose-6-phosphate isomerase activity; isomerase activity; intramolecular oxidoreductase activity; catalytic activity; intramolecular oxidoreductase activity, interconverting aldoses and ketoses;	K01810	GPI; glucose-6-phosphate isomerase [EC:5.3.1.9]	pco00030 Pentose phosphate pathway; pco01200 Carbon metabolism; pco01100 Metabolic pathways; pco01130 Biosynthesis of antibiotics; pco00500 Starch and sucrose metabolism; pco00010 Glycolysis / Gluconeogenesis; pco01110 Biosynthesis of secondary metabolites; pco00520 Amino sugar and nucleotide sugar metabolism;	IPR023096;	Phosphoglucose isomerase, C-terminal;
GL22245-R1_1	14	K	Glucose-6-phosphate isomerase OS=Dichomitus squalens (strain LYAD-421) GN=DICSQDRAFT_183613 PE=3 SV=1	tr|R7SKS2|R7SKS2_DICSQ	49.448	K(1)LQQIYDSEHGK	-0.36287	3	1	cytosol	carbohydrate biosynthetic process; glycolytic process; hexose biosynthetic process; single-organism process; biosynthetic process; monosaccharide biosynthetic process; cellular metabolic process; organic substance metabolic process; glucose metabolic process; pyruvate metabolic process; metabolic process; gluconeogenesis; generation of precursor metabolites and energy; monosaccharide metabolic pr…		glucose-6-phosphate isomerase activity; isomerase activity; intramolecular oxidoreductase activity; catalytic activity; intramolecular oxidoreductase activity, interconverting aldoses and ketoses;	K01810	GPI; glucose-6-phosphate isomerase [EC:5.3.1.9]	pco00030 Pentose phosphate pathway; pco01200 Carbon metabolism; pco01100 Metabolic pathways; pco01130 Biosynthesis of antibiotics; pco00500 Starch and sucrose metabolism; pco00010 Glycolysis / Gluconeogenesis; pco01110 Biosynthesis of secondary metabolites; pco00520 Amino sugar and nucleotide sugar metabolism;	IPR023096;	Phosphoglucose isomerase, C-terminal;
GL22245-R1_1	534	K	Glucose-6-phosphate isomerase OS=Dichomitus squalens (strain LYAD-421) GN=DICSQDRAFT_183613 PE=3 SV=1	tr|R7SKS2|R7SKS2_DICSQ	65.252	VLAK(1)NILK	0.28916	2	1	cytosol	carbohydrate biosynthetic process; glycolytic process; hexose biosynthetic process; single-organism process; biosynthetic process; monosaccharide biosynthetic process; cellular metabolic process; organic substance metabolic process; glucose metabolic process; pyruvate metabolic process; metabolic process; gluconeogenesis; generation of precursor metabolites and energy; monosaccharide metabolic pr…		glucose-6-phosphate isomerase activity; isomerase activity; intramolecular oxidoreductase activity; catalytic activity; intramolecular oxidoreductase activity, interconverting aldoses and ketoses;	K01810	GPI; glucose-6-phosphate isomerase [EC:5.3.1.9]	pco00030 Pentose phosphate pathway; pco01200 Carbon metabolism; pco01100 Metabolic pathways; pco01130 Biosynthesis of antibiotics; pco00500 Starch and sucrose metabolism; pco00010 Glycolysis / Gluconeogenesis; pco01110 Biosynthesis of secondary metabolites; pco00520 Amino sugar and nucleotide sugar metabolism;	IPR023096;	Phosphoglucose isomerase, C-terminal;
GL22262-R1_1	270	K	2-oxoglutarate dehydrogenase E1 component OS=Laetiporus sulphureus 93-53 GN=LAESUDRAFT_640832 PE=4 SV=1	tr|A0A165HUU2|A0A165HUU2_9APHY	65.278	YIASK(1)HPNEK	0.58141	3	1	mitochondria	tricarboxylic acid metabolic process; oxidation-reduction process; small molecule metabolic process; single-organism cellular process; tricarboxylic acid cycle; single-organism process; primary metabolic process; cellular respiration; cellular metabolic process; organic substance metabolic process; citrate metabolic process; metabolic process; generation of precursor metabolites and energy; aerob…		vitamin binding; ion binding; oxidoreductase activity, acting on the aldehyde or oxo group of donors; cofactor binding; sulfur compound binding; thiamine pyrophosphate binding; oxidoreductase activity; heterocyclic compound binding; organic cyclic compound binding; catalytic activity; binding; cation binding; anion binding; oxoglutarate dehydrogenase (succinyl-transferring) activity; oxidoreducta…	K00164	OGDH; 2-oxoglutarate dehydrogenase E1 component [EC:1.2.4.2]	pco00380 Tryptophan metabolism; pco01200 Carbon metabolism; pco01100 Metabolic pathways; pco01130 Biosynthesis of antibiotics; pco00310 Lysine degradation; pco00020 Citrate cycle (TCA cycle); pco01110 Biosynthesis of secondary metabolites;	IPR001017; IPR005475; IPR032106; IPR031717; IPR029061;	Dehydrogenase, E1 component; Transketolase-like, pyrimidine-binding domain; 2-oxoglutarate dehydrogenase E1 component, N-terminal domain; Multifunctional 2-oxoglutarate metabolism enzyme, C-terminal; Thiamin diphosphate-binding fold;
GL22262-R1_1	527	K	2-oxoglutarate dehydrogenase E1 component OS=Laetiporus sulphureus 93-53 GN=LAESUDRAFT_640832 PE=4 SV=1	tr|A0A165HUU2|A0A165HUU2_9APHY	52.786	MYK(1)AIEK	-0.53974	2	1	mitochondria	tricarboxylic acid metabolic process; oxidation-reduction process; small molecule metabolic process; single-organism cellular process; tricarboxylic acid cycle; single-organism process; primary metabolic process; cellular respiration; cellular metabolic process; organic substance metabolic process; citrate metabolic process; metabolic process; generation of precursor metabolites and energy; aerob…		vitamin binding; ion binding; oxidoreductase activity, acting on the aldehyde or oxo group of donors; cofactor binding; sulfur compound binding; thiamine pyrophosphate binding; oxidoreductase activity; heterocyclic compound binding; organic cyclic compound binding; catalytic activity; binding; cation binding; anion binding; oxoglutarate dehydrogenase (succinyl-transferring) activity; oxidoreducta…	K00164	OGDH; 2-oxoglutarate dehydrogenase E1 component [EC:1.2.4.2]	pco00380 Tryptophan metabolism; pco01200 Carbon metabolism; pco01100 Metabolic pathways; pco01130 Biosynthesis of antibiotics; pco00310 Lysine degradation; pco00020 Citrate cycle (TCA cycle); pco01110 Biosynthesis of secondary metabolites;	IPR001017; IPR005475; IPR032106; IPR031717; IPR029061;	Dehydrogenase, E1 component; Transketolase-like, pyrimidine-binding domain; 2-oxoglutarate dehydrogenase E1 component, N-terminal domain; Multifunctional 2-oxoglutarate metabolism enzyme, C-terminal; Thiamin diphosphate-binding fold;
GL22262-R1_1	531	K	2-oxoglutarate dehydrogenase E1 component OS=Laetiporus sulphureus 93-53 GN=LAESUDRAFT_640832 PE=4 SV=1	tr|A0A165HUU2|A0A165HUU2_9APHY	63.401	AIEK(1)QPTTLTK	1.5072	2	1	mitochondria	tricarboxylic acid metabolic process; oxidation-reduction process; small molecule metabolic process; single-organism cellular process; tricarboxylic acid cycle; single-organism process; primary metabolic process; cellular respiration; cellular metabolic process; organic substance metabolic process; citrate metabolic process; metabolic process; generation of precursor metabolites and energy; aerob…		vitamin binding; ion binding; oxidoreductase activity, acting on the aldehyde or oxo group of donors; cofactor binding; sulfur compound binding; thiamine pyrophosphate binding; oxidoreductase activity; heterocyclic compound binding; organic cyclic compound binding; catalytic activity; binding; cation binding; anion binding; oxoglutarate dehydrogenase (succinyl-transferring) activity; oxidoreducta…	K00164	OGDH; 2-oxoglutarate dehydrogenase E1 component [EC:1.2.4.2]	pco00380 Tryptophan metabolism; pco01200 Carbon metabolism; pco01100 Metabolic pathways; pco01130 Biosynthesis of antibiotics; pco00310 Lysine degradation; pco00020 Citrate cycle (TCA cycle); pco01110 Biosynthesis of secondary metabolites;	IPR001017; IPR005475; IPR032106; IPR031717; IPR029061;	Dehydrogenase, E1 component; Transketolase-like, pyrimidine-binding domain; 2-oxoglutarate dehydrogenase E1 component, N-terminal domain; Multifunctional 2-oxoglutarate metabolism enzyme, C-terminal; Thiamin diphosphate-binding fold;
GL22262-R1_1	552	K	2-oxoglutarate dehydrogenase E1 component OS=Laetiporus sulphureus 93-53 GN=LAESUDRAFT_640832 PE=4 SV=1	tr|A0A165HUU2|A0A165HUU2_9APHY	86.772	GTFTEK(1)DIEDHKK	0.65618	3	1	mitochondria	tricarboxylic acid metabolic process; oxidation-reduction process; small molecule metabolic process; single-organism cellular process; tricarboxylic acid cycle; single-organism process; primary metabolic process; cellular respiration; cellular metabolic process; organic substance metabolic process; citrate metabolic process; metabolic process; generation of precursor metabolites and energy; aerob…		vitamin binding; ion binding; oxidoreductase activity, acting on the aldehyde or oxo group of donors; cofactor binding; sulfur compound binding; thiamine pyrophosphate binding; oxidoreductase activity; heterocyclic compound binding; organic cyclic compound binding; catalytic activity; binding; cation binding; anion binding; oxoglutarate dehydrogenase (succinyl-transferring) activity; oxidoreducta…	K00164	OGDH; 2-oxoglutarate dehydrogenase E1 component [EC:1.2.4.2]	pco00380 Tryptophan metabolism; pco01200 Carbon metabolism; pco01100 Metabolic pathways; pco01130 Biosynthesis of antibiotics; pco00310 Lysine degradation; pco00020 Citrate cycle (TCA cycle); pco01110 Biosynthesis of secondary metabolites;	IPR001017; IPR005475; IPR032106; IPR031717; IPR029061;	Dehydrogenase, E1 component; Transketolase-like, pyrimidine-binding domain; 2-oxoglutarate dehydrogenase E1 component, N-terminal domain; Multifunctional 2-oxoglutarate metabolism enzyme, C-terminal; Thiamin diphosphate-binding fold;
GL22262-R1_1	642	K	2-oxoglutarate dehydrogenase E1 component OS=Laetiporus sulphureus 93-53 GN=LAESUDRAFT_640832 PE=4 SV=1	tr|A0A165HUU2|A0A165HUU2_9APHY	44.753	GK(1)TVEEGK	-0.31534	2	1	mitochondria	tricarboxylic acid metabolic process; oxidation-reduction process; small molecule metabolic process; single-organism cellular process; tricarboxylic acid cycle; single-organism process; primary metabolic process; cellular respiration; cellular metabolic process; organic substance metabolic process; citrate metabolic process; metabolic process; generation of precursor metabolites and energy; aerob…		vitamin binding; ion binding; oxidoreductase activity, acting on the aldehyde or oxo group of donors; cofactor binding; sulfur compound binding; thiamine pyrophosphate binding; oxidoreductase activity; heterocyclic compound binding; organic cyclic compound binding; catalytic activity; binding; cation binding; anion binding; oxoglutarate dehydrogenase (succinyl-transferring) activity; oxidoreducta…	K00164	OGDH; 2-oxoglutarate dehydrogenase E1 component [EC:1.2.4.2]	pco00380 Tryptophan metabolism; pco01200 Carbon metabolism; pco01100 Metabolic pathways; pco01130 Biosynthesis of antibiotics; pco00310 Lysine degradation; pco00020 Citrate cycle (TCA cycle); pco01110 Biosynthesis of secondary metabolites;	IPR001017; IPR005475; IPR032106; IPR031717; IPR029061;	Dehydrogenase, E1 component; Transketolase-like, pyrimidine-binding domain; 2-oxoglutarate dehydrogenase E1 component, N-terminal domain; Multifunctional 2-oxoglutarate metabolism enzyme, C-terminal; Thiamin diphosphate-binding fold;
GL22262-R1_1	981	K	2-oxoglutarate dehydrogenase E1 component OS=Laetiporus sulphureus 93-53 GN=LAESUDRAFT_640832 PE=4 SV=1	tr|A0A165HUU2|A0A165HUU2_9APHY	58.433	GK(1)YPLYAGR	0.015741	2	1	mitochondria	tricarboxylic acid metabolic process; oxidation-reduction process; small molecule metabolic process; single-organism cellular process; tricarboxylic acid cycle; single-organism process; primary metabolic process; cellular respiration; cellular metabolic process; organic substance metabolic process; citrate metabolic process; metabolic process; generation of precursor metabolites and energy; aerob…		vitamin binding; ion binding; oxidoreductase activity, acting on the aldehyde or oxo group of donors; cofactor binding; sulfur compound binding; thiamine pyrophosphate binding; oxidoreductase activity; heterocyclic compound binding; organic cyclic compound binding; catalytic activity; binding; cation binding; anion binding; oxoglutarate dehydrogenase (succinyl-transferring) activity; oxidoreducta…	K00164	OGDH; 2-oxoglutarate dehydrogenase E1 component [EC:1.2.4.2]	pco00380 Tryptophan metabolism; pco01200 Carbon metabolism; pco01100 Metabolic pathways; pco01130 Biosynthesis of antibiotics; pco00310 Lysine degradation; pco00020 Citrate cycle (TCA cycle); pco01110 Biosynthesis of secondary metabolites;	IPR001017; IPR005475; IPR032106; IPR031717; IPR029061;	Dehydrogenase, E1 component; Transketolase-like, pyrimidine-binding domain; 2-oxoglutarate dehydrogenase E1 component, N-terminal domain; Multifunctional 2-oxoglutarate metabolism enzyme, C-terminal; Thiamin diphosphate-binding fold;
GL22262-R1_1	989	K	2-oxoglutarate dehydrogenase E1 component OS=Laetiporus sulphureus 93-53 GN=LAESUDRAFT_640832 PE=4 SV=1	tr|A0A165HUU2|A0A165HUU2_9APHY	65.179	K(1)PTSSVATGSK	0.032481	2	1	mitochondria	tricarboxylic acid metabolic process; oxidation-reduction process; small molecule metabolic process; single-organism cellular process; tricarboxylic acid cycle; single-organism process; primary metabolic process; cellular respiration; cellular metabolic process; organic substance metabolic process; citrate metabolic process; metabolic process; generation of precursor metabolites and energy; aerob…		vitamin binding; ion binding; oxidoreductase activity, acting on the aldehyde or oxo group of donors; cofactor binding; sulfur compound binding; thiamine pyrophosphate binding; oxidoreductase activity; heterocyclic compound binding; organic cyclic compound binding; catalytic activity; binding; cation binding; anion binding; oxoglutarate dehydrogenase (succinyl-transferring) activity; oxidoreducta…	K00164	OGDH; 2-oxoglutarate dehydrogenase E1 component [EC:1.2.4.2]	pco00380 Tryptophan metabolism; pco01200 Carbon metabolism; pco01100 Metabolic pathways; pco01130 Biosynthesis of antibiotics; pco00310 Lysine degradation; pco00020 Citrate cycle (TCA cycle); pco01110 Biosynthesis of secondary metabolites;	IPR001017; IPR005475; IPR032106; IPR031717; IPR029061;	Dehydrogenase, E1 component; Transketolase-like, pyrimidine-binding domain; 2-oxoglutarate dehydrogenase E1 component, N-terminal domain; Multifunctional 2-oxoglutarate metabolism enzyme, C-terminal; Thiamin diphosphate-binding fold;
GL22277-R1_1	100	K	Eukaryotic translation initiation factor 3 subunit L OS=Fibroporia radiculosa GN=FIBRA_06529 PE=3 SV=1	tr|J4HZ92|J4HZ92_9APHY	40.352	LTEK(1)FYAK	0.41969	2	1	cytosol, nuclear		cell part; intracellular; cytoplasm; macromolecular complex; intracellular part; protein complex; cell; cytoplasmic part; eukaryotic translation initiation factor 3 complex;	organic cyclic compound binding; heterocyclic compound binding; RNA binding; translation factor activity, nucleic acid binding; binding; nucleic acid binding; translation initiation factor activity;	K15029
GL22317-R1_1	273	K	Aldo/keto reductase OS=Dichomitus squalens (strain LYAD-421) GN=DICSQDRAFT_139450 PE=4 SV=1	tr|R7SQK0|R7SQK0_DICSQ	61.11	ANIEGAIAASK(1)K	-0.31607	2	1	cytosol	single-organism process; metabolic process; oxidation-reduction process; single-organism metabolic process;		catalytic activity; oxidoreductase activity;	K18097	GCY1; glycerol 2-dehydrogenase (NADP+) [EC:1.1.1.156]	pco01100 Metabolic pathways; pco00561 Glycerolipid metabolism;	IPR023210;	NADP-dependent oxidoreductase domain;
GL22399-R1_1	81	K			126.31	QHEK(1)QQLEK	-0.016481	2	1	mitochondria	negative regulation of ATPase activity; regulation of biological process; regulation of hydrolase activity; regulation of ATPase activity; regulation of catalytic activity; regulation of metabolic process; regulation of molecular function; negative regulation of molecular function; negative regulation of biological process; negative regulation of catalytic activity; negative regulation of metabol…	organelle; intracellular membrane-bounded organelle; intracellular organelle; cell part; intracellular; cytoplasm; intracellular part; membrane-bounded organelle; cell; mitochondrion; cytoplasmic part;	ATPase inhibitor activity; enzyme regulator activity; enzyme inhibitor activity; molecular function regulator; ATPase regulator activity; nucleoside-triphosphatase regulator activity;
GL22454-R1_1	70	K	Unplaced genomic scaffold CY34scaffold_446, whole genome shotgun sequence OS=Suillus luteus UH-Slu-Lm8-n1 GN=CY34DRAFT_811775 PE=3 SV=1	tr|A0A0C9ZEN7|A0A0C9ZEN7_9HOMO	57.59	FVTGNK(1)ILR	0.5501	2	1	mitochondria	cellular protein metabolic process; biosynthetic process; primary metabolic process; cellular metabolic process; organic substance biosynthetic process; cellular biosynthetic process; organic substance metabolic process; metabolic process; cellular macromolecule biosynthetic process; cellular macromolecule metabolic process; gene expression; macromolecule metabolic process; protein metabolic proc…	ribosome; organelle; intracellular organelle; intracellular non-membrane-bounded organelle; cell part; intracellular; cytoplasm; macromolecular complex; intracellular part; cell; ribonucleoprotein complex; cytoplasmic part; non-membrane-bounded organelle;	structural constituent of ribosome; structural molecule activity;	K02953	RP-S13e; small subunit ribosomal protein S13e	pco03010 Ribosome;	IPR012606; IPR009068;	Ribosomal protein S13/S15, N-terminal; S15/NS1, RNA-binding;
GL22470-R1_1	9	K	Alpha/beta-hydrolase OS=Dichomitus squalens (strain LYAD-421) GN=DICSQDRAFT_64811 PE=4 SV=1	tr|R7SUC8|R7SUC8_DICSQ	48.998	SDAASTEK(1)PFK	1.1605	2	1	cytosol			cis-stilbene-oxide hydrolase activity; hydrolase activity; hydrolase activity, acting on ether bonds; catalytic activity; ether hydrolase activity;				IPR029058; IPR010497;	Alpha/Beta hydrolase fold; Epoxide hydrolase, N-terminal;
GL22533-R1_1	361	K	Plasma membrane ATPase OS=Dichomitus squalens (strain LYAD-421) GN=DICSQDRAFT_182602 PE=3 SV=1	tr|R7STQ1|R7STQ1_DICSQ	49.097	YK(1)AIVTR	0.039259	2	1	plasma membrane	nucleoside metabolic process; purine nucleoside metabolic process; purine ribonucleoside monophosphate metabolic process; nucleotide metabolic process; single-organism process; purine ribonucleoside biosynthetic process; nucleoside biosynthetic process; biosynthetic process; ribonucleoside monophosphate biosynthetic process; cellular metabolic process; phosphate-containing compound metabolic proc…	intrinsic component of membrane; membrane; integral component of membrane; membrane part;	nucleoside phosphate binding; ion binding; hydrolase activity, acting on acid anhydrides; hydrolase activity; nucleotide binding; nucleoside-triphosphatase activity; ATPase activity; heterocyclic compound binding; organic cyclic compound binding; pyrophosphatase activity; catalytic activity; binding; metal ion binding; cation binding; hydrolase activity, acting on acid anhydrides, in phosphorus-c…	K01535	PMA1; H+-transporting ATPase [EC:3.6.3.6]	pco00190 Oxidative phosphorylation;	IPR023298; IPR004014; IPR008250; IPR023299; IPR023214;	P-type ATPase, transmembrane domain; Cation-transporting P-type ATPase, N-terminal; P-type ATPase, A domain; P-type ATPase, cytoplasmic domain N; HAD-like domain;
GL22647-R1_1	287	K	Unplaced genomic scaffold CY34scaffold_68, whole genome shotgun sequence OS=Suillus luteus UH-Slu-Lm8-n1 GN=CY34DRAFT_803145 PE=4 SV=1	tr|A0A0D0B1Y9|A0A0D0B1Y9_9HOMO	99.815	K(0.931)YK(0.069)DEVLK	-0.94708	2	0.931273	mitochondria	tricarboxylic acid metabolic process; oxidation-reduction process; small molecule metabolic process; single-organism cellular process; tricarboxylic acid cycle; single-organism process; primary metabolic process; cellular respiration; cellular metabolic process; organic substance metabolic process; citrate metabolic process; metabolic process; generation of precursor metabolites and energy; aerob…	catalytic complex; cell part; intracellular; oxidoreductase complex; cytoplasm; macromolecular complex; intracellular part; oxoglutarate dehydrogenase complex; transferase complex; protein complex; cell; tricarboxylic acid cycle enzyme complex; cytoplasmic part; dihydrolipoyl dehydrogenase complex;	S-acyltransferase activity; S-succinyltransferase activity; transferase activity, transferring acyl groups; dihydrolipoyllysine-residue succinyltransferase activity; catalytic activity; succinyltransferase activity; transferase activity; transferase activity, transferring acyl groups other than amino-acyl groups;	K00658	DLST; 2-oxoglutarate dehydrogenase E2 component (dihydrolipoamide succinyltransferase) [EC:2.3.1.61]	pco01200 Carbon metabolism; pco01100 Metabolic pathways; pco01130 Biosynthesis of antibiotics; pco00310 Lysine degradation; pco00020 Citrate cycle (TCA cycle); pco01110 Biosynthesis of secondary metabolites;	IPR001078; IPR011053; IPR000089; IPR023213;	2-oxoacid dehydrogenase acyltransferase, catalytic domain; Single hybrid motif; Biotin/lipoyl attachment; Chloramphenicol acetyltransferase-like domain;
GL22647-R1_1	289	K	Unplaced genomic scaffold CY34scaffold_68, whole genome shotgun sequence OS=Suillus luteus UH-Slu-Lm8-n1 GN=CY34DRAFT_803145 PE=4 SV=1	tr|A0A0D0B1Y9|A0A0D0B1Y9_9HOMO	66.989	YK(1)DEVLKEHGVK	-0.29318	2	0.999991	mitochondria	tricarboxylic acid metabolic process; oxidation-reduction process; small molecule metabolic process; single-organism cellular process; tricarboxylic acid cycle; single-organism process; primary metabolic process; cellular respiration; cellular metabolic process; organic substance metabolic process; citrate metabolic process; metabolic process; generation of precursor metabolites and energy; aerob…	catalytic complex; cell part; intracellular; oxidoreductase complex; cytoplasm; macromolecular complex; intracellular part; oxoglutarate dehydrogenase complex; transferase complex; protein complex; cell; tricarboxylic acid cycle enzyme complex; cytoplasmic part; dihydrolipoyl dehydrogenase complex;	S-acyltransferase activity; S-succinyltransferase activity; transferase activity, transferring acyl groups; dihydrolipoyllysine-residue succinyltransferase activity; catalytic activity; succinyltransferase activity; transferase activity; transferase activity, transferring acyl groups other than amino-acyl groups;	K00658	DLST; 2-oxoglutarate dehydrogenase E2 component (dihydrolipoamide succinyltransferase) [EC:2.3.1.61]	pco01200 Carbon metabolism; pco01100 Metabolic pathways; pco01130 Biosynthesis of antibiotics; pco00310 Lysine degradation; pco00020 Citrate cycle (TCA cycle); pco01110 Biosynthesis of secondary metabolites;	IPR001078; IPR011053; IPR000089; IPR023213;	2-oxoacid dehydrogenase acyltransferase, catalytic domain; Single hybrid motif; Biotin/lipoyl attachment; Chloramphenicol acetyltransferase-like domain;
GL22647-R1_1	294	K	Unplaced genomic scaffold CY34scaffold_68, whole genome shotgun sequence OS=Suillus luteus UH-Slu-Lm8-n1 GN=CY34DRAFT_803145 PE=4 SV=1	tr|A0A0D0B1Y9|A0A0D0B1Y9_9HOMO	97.463	YKDEVLK(1)EHGVK	-0.71449	2	0.999998	mitochondria	tricarboxylic acid metabolic process; oxidation-reduction process; small molecule metabolic process; single-organism cellular process; tricarboxylic acid cycle; single-organism process; primary metabolic process; cellular respiration; cellular metabolic process; organic substance metabolic process; citrate metabolic process; metabolic process; generation of precursor metabolites and energy; aerob…	catalytic complex; cell part; intracellular; oxidoreductase complex; cytoplasm; macromolecular complex; intracellular part; oxoglutarate dehydrogenase complex; transferase complex; protein complex; cell; tricarboxylic acid cycle enzyme complex; cytoplasmic part; dihydrolipoyl dehydrogenase complex;	S-acyltransferase activity; S-succinyltransferase activity; transferase activity, transferring acyl groups; dihydrolipoyllysine-residue succinyltransferase activity; catalytic activity; succinyltransferase activity; transferase activity; transferase activity, transferring acyl groups other than amino-acyl groups;	K00658	DLST; 2-oxoglutarate dehydrogenase E2 component (dihydrolipoamide succinyltransferase) [EC:2.3.1.61]	pco01200 Carbon metabolism; pco01100 Metabolic pathways; pco01130 Biosynthesis of antibiotics; pco00310 Lysine degradation; pco00020 Citrate cycle (TCA cycle); pco01110 Biosynthesis of secondary metabolites;	IPR001078; IPR011053; IPR000089; IPR023213;	2-oxoacid dehydrogenase acyltransferase, catalytic domain; Single hybrid motif; Biotin/lipoyl attachment; Chloramphenicol acetyltransferase-like domain;
GL22680-R1_1	46	K	Mitochondrial carrier OS=Dichomitus squalens (strain LYAD-421) GN=DICSQDRAFT_92618 PE=3 SV=1	tr|R7SLY6|R7SLY6_DICSQ	41.448	FASFEK(1)YK	0.68978	2	1	mitochondria	transport; transmembrane transport; single-organism localization; single-organism cellular process; single-organism process; localization; cellular process; single-organism transport; establishment of localization;			K15100			IPR023395;	Mitochondrial carrier domain;
GL22680-R1_1	196	K	Mitochondrial carrier OS=Dichomitus squalens (strain LYAD-421) GN=DICSQDRAFT_92618 PE=3 SV=1	tr|R7SLY6|R7SLY6_DICSQ	88.561	LQK(1)AEATPGQTAFQR	-0.81994	3	1	mitochondria	transport; transmembrane transport; single-organism localization; single-organism cellular process; single-organism process; localization; cellular process; single-organism transport; establishment of localization;			K15100			IPR023395;	Mitochondrial carrier domain;
GL22716-R1_1	111	K	Unplaced genomic scaffold K443scaffold_256, whole genome shotgun sequence OS=Laccaria amethystina LaAM-08-1 GN=K443DRAFT_357454 PE=3 SV=1	tr|A0A0C9XEA9|A0A0C9XEA9_9AGAR	49.358	QIK(1)DAVK	-1.0501	2	1	nuclear	cellular protein metabolic process; biosynthetic process; primary metabolic process; cellular metabolic process; organic substance biosynthetic process; cellular biosynthetic process; organic substance metabolic process; metabolic process; cellular macromolecule biosynthetic process; cellular macromolecule metabolic process; gene expression; macromolecule metabolic process; protein metabolic proc…	ribosome; organelle; intracellular organelle; intracellular non-membrane-bounded organelle; cell part; intracellular; cytoplasm; macromolecular complex; intracellular part; cell; ribonucleoprotein complex; cytoplasmic part; non-membrane-bounded organelle;	organic cyclic compound binding; heterocyclic compound binding; nucleoside phosphate binding; binding; nucleotide binding; structural molecule activity; structural constituent of ribosome; small molecule binding;	K02893	RP-L23Ae; large subunit ribosomal protein L23Ae	pco03010 Ribosome;	IPR012678; IPR005633; IPR012677;	Ribosomal protein L23/L15e core domain; Ribosomal protein L23/L25, N-terminal; Nucleotide-binding alpha-beta plait domain;
GL22721-R1_1	163	K	Phosphoglycerate mutase-like protein OS=Dichomitus squalens (strain LYAD-421) GN=DICSQDRAFT_183939 PE=4 SV=1	tr|R7SK42|R7SK42_DICSQ	52.576	IHASAAFK(1)ETAK	0.19577	2	1	cytosol
GL22754-R1_1	201	K	P-loop containing nucleoside triphosphate hydrolase protein OS=Dichomitus squalens (strain LYAD-421) GN=DICSQDRAFT_62274 PE=4 SV=1	tr|R7T0C5|R7T0C5_DICSQ	42.336	IAK(1)AFLEDPR	0.76252	2	1	cytosol			ATP binding; nucleoside phosphate binding; nucleoside binding; ion binding; hydrolase activity, acting on acid anhydrides; hydrolase activity; nucleotide binding; nucleoside-triphosphatase activity; ATPase activity; organic cyclic compound binding; heterocyclic compound binding; ribonucleoside binding; carbohydrate derivative binding; pyrophosphatase activity; catalytic activity; ribonucleotide b…				IPR003593; IPR003439; IPR027417;	AAA+ ATPase domain; ABC transporter-like; P-loop containing nucleoside triphosphate hydrolase;
GL22784-R1_1	334	K	Formate dehydrogenase OS=Dichomitus squalens (strain LYAD-421) GN=DICSQDRAFT_88541 PE=3 SV=1	tr|R7SWD0|R7SWD0_DICSQ	40.496	QILENYFK(1)GK	-2.2633	2	1	cytosol	single-organism process; metabolic process; oxidation-reduction process; single-organism metabolic process;		nucleoside phosphate binding; oxidoreductase activity, acting on the aldehyde or oxo group of donors; nucleotide binding; cofactor binding; oxidoreductase activity; oxidoreductase activity, acting on CH-OH group of donors; oxidoreductase activity, acting on the aldehyde or oxo group of donors, NAD or NADP as acceptor; heterocyclic compound binding; organic cyclic compound binding; oxidoreductase …	K00122	FDH; formate dehydrogenase [EC:1.2.1.2]	pco00630 Glyoxylate and dicarboxylate metabolism; pco01200 Carbon metabolism; pco01100 Metabolic pathways; pco00680 Methane metabolism;	IPR006139; IPR006140; IPR016040;	D-isomer specific 2-hydroxyacid dehydrogenase, catalytic domain; D-isomer specific 2-hydroxyacid dehydrogenase, NAD-binding domain; NAD(P)-binding domain;
GL22863-R1_1	334	K	Glutathione-disulfide reductase OS=Daedalea quercina L-15889 GN=DAEQUDRAFT_725851 PE=3 SV=1	tr|A0A165R2J1|A0A165R2J1_9APHY	50.703	LFGPAK(1)FK	2.1486	2	1	cytosol	regulation of cellular process; homeostatic process; regulation of biological quality; metabolic process; regulation of biological process; oxidation-reduction process; single-organism metabolic process; cell redox homeostasis; single-organism cellular process; cellular homeostasis; single-organism process; cellular process; biological regulation;		organic cyclic compound binding; heterocyclic compound binding; nucleoside phosphate binding; flavin adenine dinucleotide binding; catalytic activity; binding; ion binding; anion binding; nucleotide binding; cofactor binding; oxidoreductase activity; small molecule binding; coenzyme binding;	K00383	GSR; glutathione reductase (NADPH) [EC:1.8.1.7]	pco00480 Glutathione metabolism;	IPR016156; IPR004099; IPR023753;	FAD/NAD-linked reductase, dimerisation domain; Pyridine nucleotide-disulphide oxidoreductase, dimerisation domain; FAD/NAD(P)-binding domain;
GL22863-R1_1	378	K	Glutathione-disulfide reductase OS=Daedalea quercina L-15889 GN=DAEQUDRAFT_725851 PE=3 SV=1	tr|A0A165R2J1|A0A165R2J1_9APHY	72.138	IYK(1)SSFR	0.074798	2	1	cytosol	regulation of cellular process; homeostatic process; regulation of biological quality; metabolic process; regulation of biological process; oxidation-reduction process; single-organism metabolic process; cell redox homeostasis; single-organism cellular process; cellular homeostasis; single-organism process; cellular process; biological regulation;		organic cyclic compound binding; heterocyclic compound binding; nucleoside phosphate binding; flavin adenine dinucleotide binding; catalytic activity; binding; ion binding; anion binding; nucleotide binding; cofactor binding; oxidoreductase activity; small molecule binding; coenzyme binding;	K00383	GSR; glutathione reductase (NADPH) [EC:1.8.1.7]	pco00480 Glutathione metabolism;	IPR016156; IPR004099; IPR023753;	FAD/NAD-linked reductase, dimerisation domain; Pyridine nucleotide-disulphide oxidoreductase, dimerisation domain; FAD/NAD(P)-binding domain;
GL22880-R1_1	339	K	Adenylate kinase OS=Pycnoporus cinnabarinus GN=ADK1 PE=3 SV=1	tr|A0A060SCD6|A0A060SCD6_PYCCI	51.445	SVLAK(1)SAER	-0.40004	2	1	cytosol, nuclear	metabolic process; cellular aromatic compound metabolic process; heterocycle metabolic process; nucleobase-containing compound metabolic process; organic cyclic compound metabolic process; nitrogen compound metabolic process; cellular nitrogen compound metabolic process; primary metabolic process; cellular process; cellular metabolic process; organic substance metabolic process;		ATP binding; nucleoside phosphate binding; adenylate kinase activity; nucleobase-containing compound kinase activity; nucleoside binding; ion binding; nucleotide binding; phosphotransferase activity, phosphate group as acceptor; nucleotide kinase activity; organic cyclic compound binding; heterocyclic compound binding; ribonucleoside binding; carbohydrate derivative binding; kinase activity; cata…	K00939	adk; adenylate kinase [EC:2.7.4.3]	pco00230 Purine metabolism; pco01100 Metabolic pathways; pco01130 Biosynthesis of antibiotics; pco00730 Thiamine metabolism; pco01110 Biosynthesis of secondary metabolites;	IPR007862; IPR027417;	Adenylate kinase, active site lid domain; P-loop containing nucleoside triphosphate hydrolase;
GL22907-R1_1	246	K	Coronin OS=Dichomitus squalens (strain LYAD-421) GN=DICSQDRAFT_139672 PE=3 SV=1	tr|R7SQ32|R7SQ32_DICSQ	51.726	IATTGFSK(1)MSDR	2.3379	2	1	cytosol			protein binding; binding;	K13886			IPR017986; IPR015943; IPR015048;	WD40-repeat-containing domain; WD40/YVTN repeat-like-containing domain; Domain of unknown function DUF1899;
GL22955-R1_1	426	K	Carnitine acetyl transferase OS=Dichomitus squalens (strain LYAD-421) GN=DICSQDRAFT_109268 PE=3 SV=1	tr|R7STH3|R7STH3_DICSQ	46.39	TPYGK(1)AAVK	0.13629	2	1	mitochondria			transferase activity, transferring acyl groups; catalytic activity; transferase activity;	K00624	E2.3.1.7; carnitine O-acetyltransferase [EC:2.3.1.7]	pco04146 Peroxisome;
GL22955-R1_1	509	K	Carnitine acetyl transferase OS=Dichomitus squalens (strain LYAD-421) GN=DICSQDRAFT_109268 PE=3 SV=1	tr|R7STH3|R7STH3_DICSQ	86.014	RVELLK(1)DAVK	-2.2993	2	1	mitochondria			transferase activity, transferring acyl groups; catalytic activity; transferase activity;	K00624	E2.3.1.7; carnitine O-acetyltransferase [EC:2.3.1.7]	pco04146 Peroxisome;
GL22955-R1_1	513	K	Carnitine acetyl transferase OS=Dichomitus squalens (strain LYAD-421) GN=DICSQDRAFT_109268 PE=3 SV=1	tr|R7STH3|R7STH3_DICSQ	117.25	DAVK(1)AHGTYAR	0.55486	3	1	mitochondria			transferase activity, transferring acyl groups; catalytic activity; transferase activity;	K00624	E2.3.1.7; carnitine O-acetyltransferase [EC:2.3.1.7]	pco04146 Peroxisome;
GL22957-R1_1	290	K	Aminomethyltransferase OS=Dichomitus squalens (strain LYAD-421) GN=DICSQDRAFT_91254 PE=3 SV=1	tr|R7SPL7|R7SPL7_DICSQ	60.91	HLK(1)DGPPR	-0.044978	2	1	mitochondria	alpha-amino acid catabolic process; single-organism catabolic process; small molecule metabolic process; single-organism cellular process; nitrogen compound metabolic process; single-organism process; small molecule catabolic process; alpha-amino acid metabolic process; primary metabolic process; glycine metabolic process; cellular metabolic process; organic substance metabolic process; carboxyli…		methyltransferase activity; catalytic activity; binding; transferase activity, transferring one-carbon groups; protein binding; aminomethyltransferase activity; transferase activity;	K00605	gcvT; aminomethyltransferase [EC:2.1.2.10]	pco00630 Glyoxylate and dicarboxylate metabolism; pco01200 Carbon metabolism; pco01100 Metabolic pathways; pco01130 Biosynthesis of antibiotics; pco00670 One carbon pool by folate; pco01110 Biosynthesis of secondary metabolites; pco00260 Glycine, serine and threonine metabolism;	IPR029043; IPR006222; IPR013977; IPR027266;	Glycine cleavage T-protein/YgfZ, C-terminal domain; Glycine cleavage T-protein-like, N-terminal; Glycine cleavage T-protein, C-terminal barrel domain; GTP-binding protein TrmE/Glycine cleavage system T protein, domain 1;
GL22957-R1_1	350	K	Aminomethyltransferase OS=Dichomitus squalens (strain LYAD-421) GN=DICSQDRAFT_91254 PE=3 SV=1	tr|R7SPL7|R7SPL7_DICSQ	70.942	K(1)GTVVEVDVR	0.73195	2	1	mitochondria	alpha-amino acid catabolic process; single-organism catabolic process; small molecule metabolic process; single-organism cellular process; nitrogen compound metabolic process; single-organism process; small molecule catabolic process; alpha-amino acid metabolic process; primary metabolic process; glycine metabolic process; cellular metabolic process; organic substance metabolic process; carboxyli…		methyltransferase activity; catalytic activity; binding; transferase activity, transferring one-carbon groups; protein binding; aminomethyltransferase activity; transferase activity;	K00605	gcvT; aminomethyltransferase [EC:2.1.2.10]	pco00630 Glyoxylate and dicarboxylate metabolism; pco01200 Carbon metabolism; pco01100 Metabolic pathways; pco01130 Biosynthesis of antibiotics; pco00670 One carbon pool by folate; pco01110 Biosynthesis of secondary metabolites; pco00260 Glycine, serine and threonine metabolism;	IPR029043; IPR006222; IPR013977; IPR027266;	Glycine cleavage T-protein/YgfZ, C-terminal domain; Glycine cleavage T-protein-like, N-terminal; Glycine cleavage T-protein, C-terminal barrel domain; GTP-binding protein TrmE/Glycine cleavage system T protein, domain 1;
GL22966-R1_1	136	K	ATP synthase OS=Dichomitus squalens (strain LYAD-421) GN=DICSQDRAFT_129112 PE=4 SV=1	tr|R7SPH1|R7SPH1_DICSQ	124.67	AEHTQVVK(1)DR	0.47229	2	1	mitochondria	nucleoside metabolic process; purine nucleoside metabolic process; purine ribonucleoside monophosphate metabolic process; nucleotide metabolic process; single-organism process; purine ribonucleoside biosynthetic process; nucleoside biosynthetic process; biosynthetic process; ribonucleoside monophosphate biosynthetic process; cellular metabolic process; phosphate-containing compound metabolic proc…	intracellular organelle; membrane; mitochondrial part; organelle membrane; organelle envelope; intracellular organelle part; cytoplasm; macromolecular complex; intracellular part; mitochondrial proton-transporting ATP synthase complex, coupling factor F(o); cell; mitochondrial membrane part; proton-transporting ATP synthase complex; mitochondrion; organelle part; intracellular membrane-bounded or…	ion transmembrane transporter activity; substrate-specific transporter activity; monovalent inorganic cation transmembrane transporter activity; inorganic cation transmembrane transporter activity; hydrogen ion transmembrane transporter activity; cation transmembrane transporter activity; substrate-specific transmembrane transporter activity; transporter activity; transmembrane transporter activi…	K02127	ATPeF0B; F-type H+-transporting ATPase subunit b	pco00190 Oxidative phosphorylation; pco01100 Metabolic pathways;
GL22966-R1_1	175	K	ATP synthase OS=Dichomitus squalens (strain LYAD-421) GN=DICSQDRAFT_129112 PE=4 SV=1	tr|R7SPH1|R7SPH1_DICSQ	74.841	QK(1)VALAAEVK	1.4386	2	1	mitochondria	nucleoside metabolic process; purine nucleoside metabolic process; purine ribonucleoside monophosphate metabolic process; nucleotide metabolic process; single-organism process; purine ribonucleoside biosynthetic process; nucleoside biosynthetic process; biosynthetic process; ribonucleoside monophosphate biosynthetic process; cellular metabolic process; phosphate-containing compound metabolic proc…	intracellular organelle; membrane; mitochondrial part; organelle membrane; organelle envelope; intracellular organelle part; cytoplasm; macromolecular complex; intracellular part; mitochondrial proton-transporting ATP synthase complex, coupling factor F(o); cell; mitochondrial membrane part; proton-transporting ATP synthase complex; mitochondrion; organelle part; intracellular membrane-bounded or…	ion transmembrane transporter activity; substrate-specific transporter activity; monovalent inorganic cation transmembrane transporter activity; inorganic cation transmembrane transporter activity; hydrogen ion transmembrane transporter activity; cation transmembrane transporter activity; substrate-specific transmembrane transporter activity; transporter activity; transmembrane transporter activi…	K02127	ATPeF0B; F-type H+-transporting ATPase subunit b	pco00190 Oxidative phosphorylation; pco01100 Metabolic pathways;
GL22966-R1_1	220	K	ATP synthase OS=Dichomitus squalens (strain LYAD-421) GN=DICSQDRAFT_129112 PE=4 SV=1	tr|R7SPH1|R7SPH1_DICSQ	50.353	SLSNDK(1)TQK	-0.27822	2	1	mitochondria	nucleoside metabolic process; purine nucleoside metabolic process; purine ribonucleoside monophosphate metabolic process; nucleotide metabolic process; single-organism process; purine ribonucleoside biosynthetic process; nucleoside biosynthetic process; biosynthetic process; ribonucleoside monophosphate biosynthetic process; cellular metabolic process; phosphate-containing compound metabolic proc…	intracellular organelle; membrane; mitochondrial part; organelle membrane; organelle envelope; intracellular organelle part; cytoplasm; macromolecular complex; intracellular part; mitochondrial proton-transporting ATP synthase complex, coupling factor F(o); cell; mitochondrial membrane part; proton-transporting ATP synthase complex; mitochondrion; organelle part; intracellular membrane-bounded or…	ion transmembrane transporter activity; substrate-specific transporter activity; monovalent inorganic cation transmembrane transporter activity; inorganic cation transmembrane transporter activity; hydrogen ion transmembrane transporter activity; cation transmembrane transporter activity; substrate-specific transmembrane transporter activity; transporter activity; transmembrane transporter activi…	K02127	ATPeF0B; F-type H+-transporting ATPase subunit b	pco00190 Oxidative phosphorylation; pco01100 Metabolic pathways;
GL23016-R1_1	198	K	40S ribosomal protein S4 OS=Dichomitus squalens (strain LYAD-421) GN=DICSQDRAFT_89773 PE=3 SV=1	tr|R7SSA2|R7SSA2_DICSQ	46.462	LK(1)YALTGK	-0.25537	2	1	plasma membrane	cellular protein metabolic process; biosynthetic process; primary metabolic process; cellular metabolic process; organic substance biosynthetic process; cellular biosynthetic process; organic substance metabolic process; metabolic process; cellular macromolecule biosynthetic process; cellular macromolecule metabolic process; gene expression; macromolecule metabolic process; protein metabolic proc…	ribosome; organelle; intracellular organelle; intracellular non-membrane-bounded organelle; cell part; intracellular; cytoplasm; macromolecular complex; intracellular part; cell; ribonucleoprotein complex; cytoplasmic part; non-membrane-bounded organelle;	organic cyclic compound binding; heterocyclic compound binding; RNA binding; binding; nucleic acid binding; structural molecule activity; structural constituent of ribosome;	K02987	RP-S4e; small subunit ribosomal protein S4e	pco03010 Ribosome;	IPR013845; IPR032277; IPR002942; IPR013843;	Ribosomal protein S4e, central region; 40S ribosomal protein S4, C-terminal domain; RNA-binding S4 domain; Ribosomal protein S4e, N-terminal;
GL23079-R1_1	763	K	Unplaced genomic scaffold PLICRscaffold_16, whole genome shotgun sequence OS=Plicaturopsis crispa FD-325 SS-3 GN=PLICRDRAFT_45604 PE=4 SV=1	tr|A0A0C9SRM0|A0A0C9SRM0_PLICR	60.255	GLGLDAK(1)VEGR	1.0319	2	1	extracellular		extracellular space; extracellular region part; extracellular region;	endopeptidase activity; metalloendopeptidase activity; peptidase activity; transition metal ion binding; catalytic activity; binding; ion binding; cation binding; metal ion binding; peptidase activity, acting on L-amino acid peptides; hydrolase activity; metallopeptidase activity; zinc ion binding;	K01417			IPR011096;	FTP domain;
GL23107-R1_1	47	K	Peptidyl-prolyl cis-trans isomerase OS=Ganoderma lucidum GN=CYP4 PE=2 SV=1	tr|V5W468|V5W468_GANLU	66.267	LYDDVVPK(1)TAR	0.88567	2	1	mitochondria	cellular protein metabolic process; protein peptidyl-prolyl isomerization; peptidyl-proline modification; primary metabolic process; cellular metabolic process; organic substance metabolic process; protein folding; peptidyl-amino acid modification; metabolic process; cellular macromolecule metabolic process; cellular protein modification process; protein metabolic process; macromolecule metabolic…		peptidyl-prolyl cis-trans isomerase activity; isomerase activity; catalytic activity; cis-trans isomerase activity;	K01802			IPR002130; IPR029000;	Cyclophilin-type peptidyl-prolyl cis-trans isomerase domain; Cyclophilin-like domain;
GL23107-R1_1	98	K	Peptidyl-prolyl cis-trans isomerase OS=Ganoderma lucidum GN=CYP4 PE=2 SV=1	tr|V5W468|V5W468_GANLU	43.03	SIYGEK(1)FADENFK	-1.6795	2	1	mitochondria	cellular protein metabolic process; protein peptidyl-prolyl isomerization; peptidyl-proline modification; primary metabolic process; cellular metabolic process; organic substance metabolic process; protein folding; peptidyl-amino acid modification; metabolic process; cellular macromolecule metabolic process; cellular protein modification process; protein metabolic process; macromolecule metabolic…		peptidyl-prolyl cis-trans isomerase activity; isomerase activity; catalytic activity; cis-trans isomerase activity;	K01802			IPR002130; IPR029000;	Cyclophilin-type peptidyl-prolyl cis-trans isomerase domain; Cyclophilin-like domain;
GL23107-R1_1	105	K	Peptidyl-prolyl cis-trans isomerase OS=Ganoderma lucidum GN=CYP4 PE=2 SV=1	tr|V5W468|V5W468_GANLU	107.57	FADENFK(1)LR	-0.68883	2	1	mitochondria	cellular protein metabolic process; protein peptidyl-prolyl isomerization; peptidyl-proline modification; primary metabolic process; cellular metabolic process; organic substance metabolic process; protein folding; peptidyl-amino acid modification; metabolic process; cellular macromolecule metabolic process; cellular protein modification process; protein metabolic process; macromolecule metabolic…		peptidyl-prolyl cis-trans isomerase activity; isomerase activity; catalytic activity; cis-trans isomerase activity;	K01802			IPR002130; IPR029000;	Cyclophilin-type peptidyl-prolyl cis-trans isomerase domain; Cyclophilin-like domain;
GL23107-R1_1	157	K	Peptidyl-prolyl cis-trans isomerase OS=Ganoderma lucidum GN=CYP4 PE=2 SV=1	tr|V5W468|V5W468_GANLU	92.856	K(1)IEAVGSDSGRPK	0.28066	2	1	mitochondria	cellular protein metabolic process; protein peptidyl-prolyl isomerization; peptidyl-proline modification; primary metabolic process; cellular metabolic process; organic substance metabolic process; protein folding; peptidyl-amino acid modification; metabolic process; cellular macromolecule metabolic process; cellular protein modification process; protein metabolic process; macromolecule metabolic…		peptidyl-prolyl cis-trans isomerase activity; isomerase activity; catalytic activity; cis-trans isomerase activity;	K01802			IPR002130; IPR029000;	Cyclophilin-type peptidyl-prolyl cis-trans isomerase domain; Cyclophilin-like domain;
GL23211-R1_1	308	K	Aldo/keto reductase OS=Laetiporus sulphureus 93-53 GN=LAESUDRAFT_641676 PE=4 SV=1	tr|A0A165HIL7|A0A165HIL7_9APHY	67.334	K(1)TFDVPEVK	-2.1825	2	1	cytosol	single-organism process; metabolic process; oxidation-reduction process; single-organism metabolic process;		catalytic activity; oxidoreductase activity;				IPR023210;	NADP-dependent oxidoreductase domain;
GL23247-R1_1	74	K			94.114	GHIEK(1)PIK	-0.15689	2	1	extracellular
GL23324-R1_1	68	K	Succinic semialdehyde dehydrogenase OS=Dichomitus squalens (strain LYAD-421) GN=DICSQDRAFT_184243 PE=3 SV=1	tr|R7SL09|R7SL09_DICSQ	50.127	AFK(1)TWSK	-1.8996	2	1	cytosol	single-organism process; metabolic process; oxidation-reduction process; single-organism metabolic process;		oxidoreductase activity, acting on the aldehyde or oxo group of donors, NAD or NADP as acceptor; catalytic activity; oxidoreductase activity; oxidoreductase activity, acting on the aldehyde or oxo group of donors;	K00135	gabD; succinate-semialdehyde dehydrogenase / glutarate-semialdehyde dehydrogenase [EC:1.2.1.16 1.2.1.79 1.2.1.20]	pco00650 Butanoate metabolism; pco00350 Tyrosine metabolism; pco01100 Metabolic pathways; pco00760 Nicotinate and nicotinamide metabolism; pco00250 Alanine, aspartate and glutamate metabolism; pco00310 Lysine degradation;	IPR016161; IPR015590; IPR016162; IPR016163;	Aldehyde/histidinol dehydrogenase; Aldehyde dehydrogenase domain; Aldehyde dehydrogenase N-terminal domain; Aldehyde dehydrogenase, C-terminal;
GL23324-R1_1	419	K	Succinic semialdehyde dehydrogenase OS=Dichomitus squalens (strain LYAD-421) GN=DICSQDRAFT_184243 PE=3 SV=1	tr|R7SL09|R7SL09_DICSQ	44.318	GAQLLLGGK(1)R	1.066	2	1	cytosol	single-organism process; metabolic process; oxidation-reduction process; single-organism metabolic process;		oxidoreductase activity, acting on the aldehyde or oxo group of donors, NAD or NADP as acceptor; catalytic activity; oxidoreductase activity; oxidoreductase activity, acting on the aldehyde or oxo group of donors;	K00135	gabD; succinate-semialdehyde dehydrogenase / glutarate-semialdehyde dehydrogenase [EC:1.2.1.16 1.2.1.79 1.2.1.20]	pco00650 Butanoate metabolism; pco00350 Tyrosine metabolism; pco01100 Metabolic pathways; pco00760 Nicotinate and nicotinamide metabolism; pco00250 Alanine, aspartate and glutamate metabolism; pco00310 Lysine degradation;	IPR016161; IPR015590; IPR016162; IPR016163;	Aldehyde/histidinol dehydrogenase; Aldehyde dehydrogenase domain; Aldehyde dehydrogenase N-terminal domain; Aldehyde dehydrogenase, C-terminal;
GL23341-R1_1	117	K	ADP/ATP carrier receptor OS=Dichomitus squalens (strain LYAD-421) GN=DICSQDRAFT_85642 PE=4 SV=1	tr|R7T2U6|R7T2U6_DICSQ	50.04	IAVSLK(1)GK	1.7349	2	1	cytosol			protein binding; binding;	K17768			IPR011990; IPR013026;	Tetratricopeptide-like helical domain; Tetratricopeptide repeat-containing domain;
GL23341-R1_1	185	K	ADP/ATP carrier receptor OS=Dichomitus squalens (strain LYAD-421) GN=DICSQDRAFT_85642 PE=4 SV=1	tr|R7T2U6|R7T2U6_DICSQ	67.035	YLK(1)ALNR	-2.6282	2	1	cytosol			protein binding; binding;	K17768			IPR011990; IPR013026;	Tetratricopeptide-like helical domain; Tetratricopeptide repeat-containing domain;
GL23394-R1_1	67	K	60S ribosomal protein L11 OS=Laetiporus sulphureus 93-53 GN=LAESUDRAFT_699057 PE=3 SV=1	tr|A0A165EKJ5|A0A165EKJ5_9APHY	71.03	GPK(1)AEEILER	-0.82494	2	1	mitochondria	cellular protein metabolic process; biosynthetic process; primary metabolic process; cellular metabolic process; organic substance biosynthetic process; cellular biosynthetic process; organic substance metabolic process; metabolic process; cellular macromolecule biosynthetic process; cellular macromolecule metabolic process; gene expression; macromolecule metabolic process; protein metabolic proc…	ribosome; organelle; intracellular organelle; intracellular non-membrane-bounded organelle; cell part; intracellular; cytoplasm; macromolecular complex; intracellular part; cell; ribonucleoprotein complex; cytoplasmic part; non-membrane-bounded organelle;	structural constituent of ribosome; structural molecule activity;	K02868	RP-L11e; large subunit ribosomal protein L11e	pco03010 Ribosome;	IPR022803; IPR031309; IPR031310;	Ribosomal protein L5 domain; Ribosomal protein L5, C-terminal; Ribosomal protein L5, N-terminal;
GL23394-R1_1	156	K	60S ribosomal protein L11 OS=Laetiporus sulphureus 93-53 GN=LAESUDRAFT_699057 PE=3 SV=1	tr|A0A165EKJ5|A0A165EKJ5_9APHY	64.841	EDTMGWFK(1)QR	-1.325	2	1	mitochondria	cellular protein metabolic process; biosynthetic process; primary metabolic process; cellular metabolic process; organic substance biosynthetic process; cellular biosynthetic process; organic substance metabolic process; metabolic process; cellular macromolecule biosynthetic process; cellular macromolecule metabolic process; gene expression; macromolecule metabolic process; protein metabolic proc…	ribosome; organelle; intracellular organelle; intracellular non-membrane-bounded organelle; cell part; intracellular; cytoplasm; macromolecular complex; intracellular part; cell; ribonucleoprotein complex; cytoplasmic part; non-membrane-bounded organelle;	structural constituent of ribosome; structural molecule activity;	K02868	RP-L11e; large subunit ribosomal protein L11e	pco03010 Ribosome;	IPR022803; IPR031309; IPR031310;	Ribosomal protein L5 domain; Ribosomal protein L5, C-terminal; Ribosomal protein L5, N-terminal;
GL23436-R1_1	186	K	Lysine--tRNA ligase OS=Pycnoporus cinnabarinus GN=BN946_scf184497.g4 PE=3 SV=1	tr|A0A060SS49|A0A060SS49_PYCCI	60.91	DTAAK(1)ELK	0.81064	2	1	cytosol				K09489			IPR029048; IPR029047;	Heat shock protein 70kD, C-terminal domain; Heat shock protein 70kD, peptide-binding domain;
GL23436-R1_1	307	K	Lysine--tRNA ligase OS=Pycnoporus cinnabarinus GN=BN946_scf184497.g4 PE=3 SV=1	tr|A0A060SS49|A0A060SS49_PYCCI	53.237	YK(1)IDVLSNPK	-0.5179	2	1	cytosol				K09489			IPR029048; IPR029047;	Heat shock protein 70kD, C-terminal domain; Heat shock protein 70kD, peptide-binding domain;
GL23436-R1_1	694	K	Lysine--tRNA ligase OS=Pycnoporus cinnabarinus GN=BN946_scf184497.g4 PE=3 SV=1	tr|A0A060SS49|A0A060SS49_PYCCI	57.281	FK(1)EAEQR	0.16417	2	1	cytosol				K09489			IPR029048; IPR029047;	Heat shock protein 70kD, C-terminal domain; Heat shock protein 70kD, peptide-binding domain;
GL23436-R1_1	738	K	Lysine--tRNA ligase OS=Pycnoporus cinnabarinus GN=BN946_scf184497.g4 PE=3 SV=1	tr|A0A060SS49|A0A060SS49_PYCCI	49.188	DK(0.003)QSIVEK(0.997)CATVQK	0.24803	3	0.996679	cytosol				K09489			IPR029048; IPR029047;	Heat shock protein 70kD, C-terminal domain; Heat shock protein 70kD, peptide-binding domain;
GL23456-R1_1	97	K	Peroxidase OS=Pycnoporus cinnabarinus GN=BN946_scf184695.g1 PE=3 SV=1	tr|A0A060SQK0|A0A060SQK0_PYCCI	44.753	EDYQK(1)VYNR	-0.70234	2	1	mitochondria	metabolic process; response to stress; oxidation-reduction process; single-organism metabolic process; response to oxidative stress; single-organism process; response to stimulus;		organic cyclic compound binding; heterocyclic compound binding; heme binding; catalytic activity; binding; antioxidant activity; peroxidase activity; tetrapyrrole binding; oxidoreductase activity; oxidoreductase activity, acting on peroxide as acceptor;	K00428			IPR002016;	Haem peroxidase, plant/fungal/bacterial;
GL23464-R1_1	213	K	RraA-like protein OS=Daedalea quercina L-15889 GN=DAEQUDRAFT_675167 PE=4 SV=1	tr|A0A165N139|A0A165N139_9APHY	42.843	AEEVIGLAAK(1)GR	-3.4968	2	1	cytosol							IPR005493;	Ribonuclease E inhibitor RraA/RraA-like protein;
GL23468-R1_1	91	K	Unplaced genomic scaffold scaffold_1247, whole genome shotgun sequence OS=Paxillus rubicundulus Ve08.2h10 GN=PAXRUDRAFT_833657 PE=4 SV=1	tr|A0A0D0CBK8|A0A0D0CBK8_9HOMO	85.67	TGAVLK(1)IVK	-0.45793	2	1	mitochondria
GL23468-R1_1	348	K	Unplaced genomic scaffold scaffold_1247, whole genome shotgun sequence OS=Paxillus rubicundulus Ve08.2h10 GN=PAXRUDRAFT_833657 PE=4 SV=1	tr|A0A0D0CBK8|A0A0D0CBK8_9HOMO	56.205	QNDMK(1)PTLGTAR	1.116	2	1	mitochondria
GL23491-R1_1	33	K	Mitochondrial carrier protein OS=Dichomitus squalens (strain LYAD-421) GN=DICSQDRAFT_62789 PE=3 SV=1	tr|R7SWR8|R7SWR8_DICSQ	47.603	YK(1)GLVPGLR	0.15695	2	1	plasma membrane				K15102			IPR023395;	Mitochondrial carrier domain;
GL23494-R1_1	59	K	Histone H3 OS=Dichomitus squalens (strain LYAD-421) GN=DICSQDRAFT_65256 PE=3 SV=1	tr|R7ST21|R7ST21_DICSQ	49.3	YQK(1)STELLIR	-0.23519	2	1	nuclear		intracellular organelle; intracellular non-membrane-bounded organelle; intracellular organelle part; macromolecular complex; intracellular part; cell; organelle part; DNA bending complex; chromosomal part; nucleosome; non-membrane-bounded organelle; organelle; chromatin; cell part; intracellular; chromosome; protein complex; protein-DNA complex; DNA packaging complex;	organic cyclic compound binding; heterocyclic compound binding; DNA binding; protein heterodimerization activity; binding; protein dimerization activity; nucleic acid binding; protein binding;	K11253			IPR009072; IPR007125;	Histone-fold; Histone H2A/H2B/H3;
GL23494-R1_1	125	K	Histone H3 OS=Dichomitus squalens (strain LYAD-421) GN=DICSQDRAFT_65256 PE=3 SV=1	tr|R7ST21|R7ST21_DICSQ	42.317	RVTIQPK(1)DLALAR	-1.4739	3	1	nuclear		intracellular organelle; intracellular non-membrane-bounded organelle; intracellular organelle part; macromolecular complex; intracellular part; cell; organelle part; DNA bending complex; chromosomal part; nucleosome; non-membrane-bounded organelle; organelle; chromatin; cell part; intracellular; chromosome; protein complex; protein-DNA complex; DNA packaging complex;	organic cyclic compound binding; heterocyclic compound binding; DNA binding; protein heterodimerization activity; binding; protein dimerization activity; nucleic acid binding; protein binding;	K11253			IPR009072; IPR007125;	Histone-fold; Histone H2A/H2B/H3;
GL23508-R1_1	25	K	Dynein light chain, flagellar outer arm OS=Hypsizygus marmoreus GN=DYL1 PE=4 SV=1	tr|A0A151VTC0|A0A151VTC0_HYPMA	58.699	ADGAGPK(1)AIIK	0.59567	2	1	cytosol	single-organism cellular process; single-organism process; microtubule-based process; cellular process;	intracellular organelle; intracellular non-membrane-bounded organelle; cytoskeletal part; intracellular organelle part; macromolecular complex; intracellular part; dynein complex; microtubule associated complex; cell; organelle part; non-membrane-bounded organelle; organelle; cytoskeleton; catalytic complex; microtubule cytoskeleton; intracellular; cell part; protein complex;		K10418
GL23543-R1_1	181	K	Glutathione S-transferase C-terminal-like protein OS=Dichomitus squalens (strain LYAD-421) GN=DICSQDRAFT_171068 PE=3 SV=1	tr|R7SXF7|R7SXF7_DICSQ	48.561	YQK(1)ETLR	-1.0506	2	1	cytosol			protein binding; binding;	K00799	GST; glutathione S-transferase [EC:2.5.1.18]	pco00480 Glutathione metabolism;	IPR004046; IPR010987; IPR012336; IPR004045;	Glutathione S-transferase, C-terminal; Glutathione S-transferase, C-terminal-like; Thioredoxin-like fold; Glutathione S-transferase, N-terminal;
GL23547-R1_1	722	K	Actin cross-linking OS=Coprinopsis cinerea (strain Okayama-7 / 130 / ATCC MYA-4618 / FGSC 9003) GN=CC1G_03395 PE=4 SV=2	tr|A8NQJ9|A8NQJ9_COPC7	54.539	QK(1)MLFASSK	-1.8014	2	1	cytosol, nuclear	protein depolymerization; cellular component organization; protein complex subunit organization; single-organism cellular process; macromolecular complex disassembly; single-organism process; actin filament organization; actin polymerization or depolymerization; actin filament depolymerization; macromolecular complex subunit organization; protein complex disassembly; single-organism organelle org…	organelle; cytoskeleton; intracellular organelle; intracellular non-membrane-bounded organelle; cell part; intracellular; intracellular part; cell; actin cytoskeleton; non-membrane-bounded organelle;	cytoskeletal protein binding; binding; ion binding; actin binding; metal ion binding; cation binding; protein binding; calcium ion binding;				IPR014837; IPR002048; IPR011992; IPR001715; IPR029006; IPR002108;	EF-hand, Ca insensitive; EF-hand domain; EF-hand domain pair; Calponin homology domain; ADF-H/Gelsolin-like domain; Actin-depolymerising factor homology domain;
GL23578-R1_1	16	K	Voltage-dependent ion-selective channel OS=Laetiporus sulphureus 93-53 GN=LAESUDRAFT_722967 PE=4 SV=1	tr|A0A165FNJ9|A0A165FNJ9_9APHY	47.712	DLGK(1)SSNDLLGK	-0.11313	2	1	cytosol	regulation of transport; regulation of anion transport; regulation of ion transport; single-organism cellular process; single-organism process; establishment of localization; transport; anion transport; transmembrane transport; regulation of biological process; single-organism localization; ion transport; regulation of localization; localization; cellular process; biological regulation; single-or…	membrane; intracellular organelle; outer membrane; mitochondrial part; bounding membrane of organelle; organelle membrane; mitochondrial outer membrane; cytoplasm; intracellular organelle part; organelle envelope; intracellular part; cell; organelle part; mitochondrion; organelle; mitochondrial envelope; intracellular membrane-bounded organelle; intracellular; cell part; envelope; organelle outer…	ion transmembrane transporter activity; passive transmembrane transporter activity; anion channel activity; substrate-specific transporter activity; channel activity; substrate-specific transmembrane transporter activity; voltage-gated ion channel activity; voltage-gated anion channel activity; substrate-specific channel activity; ion channel activity; gated channel activity; voltage-gated channe…	K15040			IPR023614;	Porin domain;
GL23578-R1_1	46	K	Voltage-dependent ion-selective channel OS=Laetiporus sulphureus 93-53 GN=LAESUDRAFT_722967 PE=4 SV=1	tr|A0A165FNJ9|A0A165FNJ9_9APHY	68.044	TATPSNVSFK(1)VGGNR	-1.153	2	1	cytosol	regulation of transport; regulation of anion transport; regulation of ion transport; single-organism cellular process; single-organism process; establishment of localization; transport; anion transport; transmembrane transport; regulation of biological process; single-organism localization; ion transport; regulation of localization; localization; cellular process; biological regulation; single-or…	membrane; intracellular organelle; outer membrane; mitochondrial part; bounding membrane of organelle; organelle membrane; mitochondrial outer membrane; cytoplasm; intracellular organelle part; organelle envelope; intracellular part; cell; organelle part; mitochondrion; organelle; mitochondrial envelope; intracellular membrane-bounded organelle; intracellular; cell part; envelope; organelle outer…	ion transmembrane transporter activity; passive transmembrane transporter activity; anion channel activity; substrate-specific transporter activity; channel activity; substrate-specific transmembrane transporter activity; voltage-gated ion channel activity; voltage-gated anion channel activity; substrate-specific channel activity; ion channel activity; gated channel activity; voltage-gated channe…	K15040			IPR023614;	Porin domain;
GL23578-R1_1	97	K	Voltage-dependent ion-selective channel OS=Laetiporus sulphureus 93-53 GN=LAESUDRAFT_722967 PE=4 SV=1	tr|A0A165FNJ9|A0A165FNJ9_9APHY	70.889	TQVEIDNQIAK(1)GVK	0.24707	2	1	cytosol	regulation of transport; regulation of anion transport; regulation of ion transport; single-organism cellular process; single-organism process; establishment of localization; transport; anion transport; transmembrane transport; regulation of biological process; single-organism localization; ion transport; regulation of localization; localization; cellular process; biological regulation; single-or…	membrane; intracellular organelle; outer membrane; mitochondrial part; bounding membrane of organelle; organelle membrane; mitochondrial outer membrane; cytoplasm; intracellular organelle part; organelle envelope; intracellular part; cell; organelle part; mitochondrion; organelle; mitochondrial envelope; intracellular membrane-bounded organelle; intracellular; cell part; envelope; organelle outer…	ion transmembrane transporter activity; passive transmembrane transporter activity; anion channel activity; substrate-specific transporter activity; channel activity; substrate-specific transmembrane transporter activity; voltage-gated ion channel activity; voltage-gated anion channel activity; substrate-specific channel activity; ion channel activity; gated channel activity; voltage-gated channe…	K15040			IPR023614;	Porin domain;
GL23578-R1_1	123	K	Voltage-dependent ion-selective channel OS=Laetiporus sulphureus 93-53 GN=LAESUDRAFT_722967 PE=4 SV=1	tr|A0A165FNJ9|A0A165FNJ9_9APHY	71.08	TALFTSTYK(1)QPGLHTR	-0.14782	3	1	cytosol	regulation of transport; regulation of anion transport; regulation of ion transport; single-organism cellular process; single-organism process; establishment of localization; transport; anion transport; transmembrane transport; regulation of biological process; single-organism localization; ion transport; regulation of localization; localization; cellular process; biological regulation; single-or…	membrane; intracellular organelle; outer membrane; mitochondrial part; bounding membrane of organelle; organelle membrane; mitochondrial outer membrane; cytoplasm; intracellular organelle part; organelle envelope; intracellular part; cell; organelle part; mitochondrion; organelle; mitochondrial envelope; intracellular membrane-bounded organelle; intracellular; cell part; envelope; organelle outer…	ion transmembrane transporter activity; passive transmembrane transporter activity; anion channel activity; substrate-specific transporter activity; channel activity; substrate-specific transmembrane transporter activity; voltage-gated ion channel activity; voltage-gated anion channel activity; substrate-specific channel activity; ion channel activity; gated channel activity; voltage-gated channe…	K15040			IPR023614;	Porin domain;
GL23637-R1_1	303	K	CoA-transferase family III OS=Fibulorhizoctonia sp. CBS 109695 GN=FIBSPDRAFT_1037418 PE=4 SV=1	tr|A0A166U843|A0A166U843_9HOMO	88.029	FSSNK(1)AR	0.78796	2	1	mitochondria			catalytic activity;	K18703			IPR023606;	CoA-transferase family III domain;
GL23665-R1_1	146	K	26S proteasome subunit P45 OS=Dichomitus squalens (strain LYAD-421) GN=DICSQDRAFT_87192 PE=3 SV=1	tr|R7SYB5|R7SYB5_DICSQ	63.816	CAVIK(1)TSTR	-0.77459	2	1	cytosol, nuclear	organic substance catabolic process; metabolic process; protein catabolic process; macromolecule catabolic process; macromolecule metabolic process; protein metabolic process; primary metabolic process; catabolic process; organic substance metabolic process;	intracellular part; cell; cell part; intracellular; cytoplasm;	ATP binding; nucleoside phosphate binding; nucleoside binding; ion binding; hydrolase activity; nucleotide binding; organic cyclic compound binding; heterocyclic compound binding; ribonucleoside binding; carbohydrate derivative binding; catalytic activity; ribonucleotide binding; binding; purine ribonucleoside binding; anion binding; purine ribonucleotide binding; adenyl ribonucleotide binding; a…	K03065	PSMC3; 26S proteasome regulatory subunit T5	pco03050 Proteasome;	IPR003959; IPR003593; IPR027417;	ATPase, AAA-type, core; AAA+ ATPase domain; P-loop containing nucleoside triphosphate hydrolase;
GL23666-R1_1	654	K	Alpha/beta-hydrolase OS=Laetiporus sulphureus 93-53 GN=LAESUDRAFT_740504 PE=4 SV=1	tr|A0A165HLT6|A0A165HLT6_9APHY	63.306	AQEVIK(1)K	1.5317	2	1	extracellular	proteolysis; metabolic process; macromolecule metabolic process; protein metabolic process; primary metabolic process; organic substance metabolic process;		peptidase activity; catalytic activity; serine hydrolase activity; binding; serine-type peptidase activity; peptidase activity, acting on L-amino acid peptides; protein binding; hydrolase activity;				IPR001375; IPR029058; IPR015943;	Peptidase S9, prolyl oligopeptidase, catalytic domain; Alpha/Beta hydrolase fold; WD40/YVTN repeat-like-containing domain;
GL23695-R1_1	213	K	Ribosomal protein S7 OS=Trametes versicolor (strain FP-101664) GN=TRAVEDRAFT_157217 PE=4 SV=1	tr|R7S9N2|R7S9N2_TRAVS	47.334	GNIVK(1)PPQVPR	-0.62875	2	1	mitochondria				K02992	RP-S7; small subunit ribosomal protein S7	pco03010 Ribosome;	IPR023798;	Ribosomal protein S7 domain;
GL23700-R1_1	128	K	Elongation factor 1-gamma OS=Dichomitus squalens (strain LYAD-421) GN=DICSQDRAFT_181540 PE=4 SV=1	tr|R7SWA3|R7SWA3_DICSQ	71.98	ITPYAK(1)PIHTHFAER	-1.7206	3	1	cytosol	translational elongation; cellular protein metabolic process; biosynthetic process; primary metabolic process; cellular metabolic process; organic substance biosynthetic process; cellular biosynthetic process; organic substance metabolic process; metabolic process; cellular macromolecule biosynthetic process; cellular macromolecule metabolic process; gene expression; macromolecule metabolic proce…		organic cyclic compound binding; heterocyclic compound binding; RNA binding; translation factor activity, nucleic acid binding; protein binding; translation elongation factor activity; binding; nucleic acid binding;	K03233			IPR004046; IPR010987; IPR001662; IPR004045; IPR012336;	Glutathione S-transferase, C-terminal; Glutathione S-transferase, C-terminal-like; Translation elongation factor EF1B, gamma chain, conserved; Glutathione S-transferase, N-terminal; Thioredoxin-like fold;
GL23700-R1_1	143	K	Elongation factor 1-gamma OS=Dichomitus squalens (strain LYAD-421) GN=DICSQDRAFT_181540 PE=4 SV=1	tr|R7SWA3|R7SWA3_DICSQ	84.365	SLK(1)TLDSHLATR	-0.79252	2	1	cytosol	translational elongation; cellular protein metabolic process; biosynthetic process; primary metabolic process; cellular metabolic process; organic substance biosynthetic process; cellular biosynthetic process; organic substance metabolic process; metabolic process; cellular macromolecule biosynthetic process; cellular macromolecule metabolic process; gene expression; macromolecule metabolic proce…		organic cyclic compound binding; heterocyclic compound binding; RNA binding; translation factor activity, nucleic acid binding; protein binding; translation elongation factor activity; binding; nucleic acid binding;	K03233			IPR004046; IPR010987; IPR001662; IPR004045; IPR012336;	Glutathione S-transferase, C-terminal; Glutathione S-transferase, C-terminal-like; Translation elongation factor EF1B, gamma chain, conserved; Glutathione S-transferase, N-terminal; Thioredoxin-like fold;
GL23700-R1_1	285	K	Elongation factor 1-gamma OS=Dichomitus squalens (strain LYAD-421) GN=DICSQDRAFT_181540 PE=4 SV=1	tr|R7SWA3|R7SWA3_DICSQ	71.379	AYSNK(1)DTR	0.23439	2	1	cytosol	translational elongation; cellular protein metabolic process; biosynthetic process; primary metabolic process; cellular metabolic process; organic substance biosynthetic process; cellular biosynthetic process; organic substance metabolic process; metabolic process; cellular macromolecule biosynthetic process; cellular macromolecule metabolic process; gene expression; macromolecule metabolic proce…		organic cyclic compound binding; heterocyclic compound binding; RNA binding; translation factor activity, nucleic acid binding; protein binding; translation elongation factor activity; binding; nucleic acid binding;	K03233			IPR004046; IPR010987; IPR001662; IPR004045; IPR012336;	Glutathione S-transferase, C-terminal; Glutathione S-transferase, C-terminal-like; Translation elongation factor EF1B, gamma chain, conserved; Glutathione S-transferase, N-terminal; Thioredoxin-like fold;
GL23768-R1_1	211	K	Dihydroxy-acid and 6-phosphogluconate dehydratase OS=Daedalea quercina L-15889 GN=DAEQUDRAFT_661740 PE=3 SV=1	tr|A0A165TNS6|A0A165TNS6_9APHY	86.772	YLQDGK(1)TDAAER	-0.324	2	1	mitochondria	cellular amino acid biosynthetic process; organic acid biosynthetic process; single-organism biosynthetic process; branched-chain amino acid biosynthetic process; small molecule metabolic process; single-organism cellular process; single-organism process; nitrogen compound metabolic process; biosynthetic process; primary metabolic process; organonitrogen compound biosynthetic process; cellular me…		dihydroxy-acid dehydratase activity; lyase activity; hydro-lyase activity; catalytic activity; carbon-oxygen lyase activity;	K01687	ilvD; dihydroxy-acid dehydratase [EC:4.2.1.9]	pco01100 Metabolic pathways; pco00290 Valine, leucine and isoleucine biosynthesis; pco01130 Biosynthesis of antibiotics; pco01230 Biosynthesis of amino acids; pco01210 2-Oxocarboxylic acid metabolism; pco01110 Biosynthesis of secondary metabolites; pco00770 Pantothenate and CoA biosynthesis;	IPR015928;	Aconitase/3-isopropylmalate dehydratase, swivel;
GL23768-R1_1	437	K	Dihydroxy-acid and 6-phosphogluconate dehydratase OS=Daedalea quercina L-15889 GN=DAEQUDRAFT_661740 PE=3 SV=1	tr|A0A165TNS6|A0A165TNS6_9APHY	50.04	GNLAPGGAVAK(1)ITGK	-1.1693	2	1	mitochondria	cellular amino acid biosynthetic process; organic acid biosynthetic process; single-organism biosynthetic process; branched-chain amino acid biosynthetic process; small molecule metabolic process; single-organism cellular process; single-organism process; nitrogen compound metabolic process; biosynthetic process; primary metabolic process; organonitrogen compound biosynthetic process; cellular me…		dihydroxy-acid dehydratase activity; lyase activity; hydro-lyase activity; catalytic activity; carbon-oxygen lyase activity;	K01687	ilvD; dihydroxy-acid dehydratase [EC:4.2.1.9]	pco01100 Metabolic pathways; pco00290 Valine, leucine and isoleucine biosynthesis; pco01130 Biosynthesis of antibiotics; pco01230 Biosynthesis of amino acids; pco01210 2-Oxocarboxylic acid metabolism; pco01110 Biosynthesis of secondary metabolites; pco00770 Pantothenate and CoA biosynthesis;	IPR015928;	Aconitase/3-isopropylmalate dehydratase, swivel;
GL23768-R1_1	441	K	Dihydroxy-acid and 6-phosphogluconate dehydratase OS=Daedalea quercina L-15889 GN=DAEQUDRAFT_661740 PE=3 SV=1	tr|A0A165TNS6|A0A165TNS6_9APHY	51.726	ITGK(1)EGLGFTGK	1.6743	2	1	mitochondria	cellular amino acid biosynthetic process; organic acid biosynthetic process; single-organism biosynthetic process; branched-chain amino acid biosynthetic process; small molecule metabolic process; single-organism cellular process; single-organism process; nitrogen compound metabolic process; biosynthetic process; primary metabolic process; organonitrogen compound biosynthetic process; cellular me…		dihydroxy-acid dehydratase activity; lyase activity; hydro-lyase activity; catalytic activity; carbon-oxygen lyase activity;	K01687	ilvD; dihydroxy-acid dehydratase [EC:4.2.1.9]	pco01100 Metabolic pathways; pco00290 Valine, leucine and isoleucine biosynthesis; pco01130 Biosynthesis of antibiotics; pco01230 Biosynthesis of amino acids; pco01210 2-Oxocarboxylic acid metabolism; pco01110 Biosynthesis of secondary metabolites; pco00770 Pantothenate and CoA biosynthesis;	IPR015928;	Aconitase/3-isopropylmalate dehydratase, swivel;
GL23768-R1_1	469	K	Dihydroxy-acid and 6-phosphogluconate dehydratase OS=Daedalea quercina L-15889 GN=DAEQUDRAFT_661740 PE=3 SV=1	tr|A0A165TNS6|A0A165TNS6_9APHY	73.233	AVEAGSIK(1)K	0.28259	2	1	mitochondria	cellular amino acid biosynthetic process; organic acid biosynthetic process; single-organism biosynthetic process; branched-chain amino acid biosynthetic process; small molecule metabolic process; single-organism cellular process; single-organism process; nitrogen compound metabolic process; biosynthetic process; primary metabolic process; organonitrogen compound biosynthetic process; cellular me…		dihydroxy-acid dehydratase activity; lyase activity; hydro-lyase activity; catalytic activity; carbon-oxygen lyase activity;	K01687	ilvD; dihydroxy-acid dehydratase [EC:4.2.1.9]	pco01100 Metabolic pathways; pco00290 Valine, leucine and isoleucine biosynthesis; pco01130 Biosynthesis of antibiotics; pco01230 Biosynthesis of amino acids; pco01210 2-Oxocarboxylic acid metabolism; pco01110 Biosynthesis of secondary metabolites; pco00770 Pantothenate and CoA biosynthesis;	IPR015928;	Aconitase/3-isopropylmalate dehydratase, swivel;
GL23768-R1_1	473	K	Dihydroxy-acid and 6-phosphogluconate dehydratase OS=Daedalea quercina L-15889 GN=DAEQUDRAFT_661740 PE=3 SV=1	tr|A0A165TNS6|A0A165TNS6_9APHY	62.466	K(0.046)GEK(0.954)TVIVLR	-1.8596	2	0.953978	mitochondria	cellular amino acid biosynthetic process; organic acid biosynthetic process; single-organism biosynthetic process; branched-chain amino acid biosynthetic process; small molecule metabolic process; single-organism cellular process; single-organism process; nitrogen compound metabolic process; biosynthetic process; primary metabolic process; organonitrogen compound biosynthetic process; cellular me…		dihydroxy-acid dehydratase activity; lyase activity; hydro-lyase activity; catalytic activity; carbon-oxygen lyase activity;	K01687	ilvD; dihydroxy-acid dehydratase [EC:4.2.1.9]	pco01100 Metabolic pathways; pco00290 Valine, leucine and isoleucine biosynthesis; pco01130 Biosynthesis of antibiotics; pco01230 Biosynthesis of amino acids; pco01210 2-Oxocarboxylic acid metabolism; pco01110 Biosynthesis of secondary metabolites; pco00770 Pantothenate and CoA biosynthesis;	IPR015928;	Aconitase/3-isopropylmalate dehydratase, swivel;
GL23770-R1_1	76	K	60S ribosomal protein L17/L23 OS=Postia placenta (strain ATCC 44394 / Madison 698-R) GN=POSPLDRAFT_117488 PE=3 SV=1	tr|B8NZF6|B8NZF6_POSPM	54.611	ASQAK(1)QFK	-0.05223	2	1	mitochondria	cellular protein metabolic process; biosynthetic process; primary metabolic process; cellular metabolic process; organic substance biosynthetic process; cellular biosynthetic process; organic substance metabolic process; metabolic process; cellular macromolecule biosynthetic process; cellular macromolecule metabolic process; gene expression; macromolecule metabolic process; protein metabolic proc…	ribosome; intracellular organelle; intracellular non-membrane-bounded organelle; intracellular organelle part; cytoplasm; macromolecular complex; intracellular part; cell; organelle part; non-membrane-bounded organelle; organelle; large ribosomal subunit; intracellular; cell part; ribosomal subunit; ribonucleoprotein complex; cytoplasmic part;	structural constituent of ribosome; structural molecule activity;	K02880	RP-L17e; large subunit ribosomal protein L17e	pco03010 Ribosome;
GL23770-R1_1	92	K	60S ribosomal protein L17/L23 OS=Postia placenta (strain ATCC 44394 / Madison 698-R) GN=POSPLDRAFT_117488 PE=3 SV=1	tr|B8NZF6|B8NZF6_POSPM	48.756	WPEK(1)SVK	-1.0739	2	1	mitochondria	cellular protein metabolic process; biosynthetic process; primary metabolic process; cellular metabolic process; organic substance biosynthetic process; cellular biosynthetic process; organic substance metabolic process; metabolic process; cellular macromolecule biosynthetic process; cellular macromolecule metabolic process; gene expression; macromolecule metabolic process; protein metabolic proc…	ribosome; intracellular organelle; intracellular non-membrane-bounded organelle; intracellular organelle part; cytoplasm; macromolecular complex; intracellular part; cell; organelle part; non-membrane-bounded organelle; organelle; large ribosomal subunit; intracellular; cell part; ribosomal subunit; ribonucleoprotein complex; cytoplasmic part;	structural constituent of ribosome; structural molecule activity;	K02880	RP-L17e; large subunit ribosomal protein L17e	pco03010 Ribosome;
GL23770-R1_1	102	K	60S ribosomal protein L17/L23 OS=Postia placenta (strain ATCC 44394 / Madison 698-R) GN=POSPLDRAFT_117488 PE=3 SV=1	tr|B8NZF6|B8NZF6_POSPM	46.159	LLK(1)NAESNADAK	0.41755	2	1	mitochondria	cellular protein metabolic process; biosynthetic process; primary metabolic process; cellular metabolic process; organic substance biosynthetic process; cellular biosynthetic process; organic substance metabolic process; metabolic process; cellular macromolecule biosynthetic process; cellular macromolecule metabolic process; gene expression; macromolecule metabolic process; protein metabolic proc…	ribosome; intracellular organelle; intracellular non-membrane-bounded organelle; intracellular organelle part; cytoplasm; macromolecular complex; intracellular part; cell; organelle part; non-membrane-bounded organelle; organelle; large ribosomal subunit; intracellular; cell part; ribosomal subunit; ribonucleoprotein complex; cytoplasmic part;	structural constituent of ribosome; structural molecule activity;	K02880	RP-L17e; large subunit ribosomal protein L17e	pco03010 Ribosome;
GL23796-R1_1	415	K	Acyltransferase ChoActase/COT/CPT OS=Laetiporus sulphureus 93-53 GN=LAESUDRAFT_733807 PE=4 SV=1	tr|A0A165HKU9|A0A165HKU9_9APHY	71.378	EYIK(1)AFR	1.1459	2	1	mitochondria			transferase activity, transferring acyl groups; catalytic activity; transferase activity;	K00624	E2.3.1.7; carnitine O-acetyltransferase [EC:2.3.1.7]	pco04146 Peroxisome;
GL23818-R1_1	109	K	Mitochondrial processing peptidase beta subunit OS=Dichomitus squalens (strain LYAD-421) GN=DICSQDRAFT_106645 PE=3 SV=1	tr|R7SY30|R7SY30_DICSQ	43.761	EQTVYYAK(1)CFSK	-0.89447	2	1	mitochondria	proteolysis; metabolic process; macromolecule metabolic process; protein metabolic process; primary metabolic process; organic substance metabolic process;		endopeptidase activity; metalloendopeptidase activity; peptidase activity; catalytic activity; binding; ion binding; peptidase activity, acting on L-amino acid peptides; cation binding; metal ion binding; metallopeptidase activity; hydrolase activity;	K17732			IPR007863; IPR011765; IPR011249; IPR011237;	Peptidase M16, C-terminal; Peptidase M16, N-terminal; Metalloenzyme, LuxS/M16 peptidase-like; Peptidase M16 domain;
GL23818-R1_1	180	K	Mitochondrial processing peptidase beta subunit OS=Dichomitus squalens (strain LYAD-421) GN=DICSQDRAFT_106645 PE=3 SV=1	tr|R7SY30|R7SY30_DICSQ	58.32	TILGPK(1)QNILSIK	0.62023	2	1	mitochondria	proteolysis; metabolic process; macromolecule metabolic process; protein metabolic process; primary metabolic process; organic substance metabolic process;		endopeptidase activity; metalloendopeptidase activity; peptidase activity; catalytic activity; binding; ion binding; peptidase activity, acting on L-amino acid peptides; cation binding; metal ion binding; metallopeptidase activity; hydrolase activity;	K17732			IPR007863; IPR011765; IPR011249; IPR011237;	Peptidase M16, C-terminal; Peptidase M16, N-terminal; Metalloenzyme, LuxS/M16 peptidase-like; Peptidase M16 domain;
GL23818-R1_1	244	K	Mitochondrial processing peptidase beta subunit OS=Dichomitus squalens (strain LYAD-421) GN=DICSQDRAFT_106645 PE=3 SV=1	tr|R7SY30|R7SY30_DICSQ	97.273	LSHPK(1)TNFVGSEVR	0.327	2	1	mitochondria	proteolysis; metabolic process; macromolecule metabolic process; protein metabolic process; primary metabolic process; organic substance metabolic process;		endopeptidase activity; metalloendopeptidase activity; peptidase activity; catalytic activity; binding; ion binding; peptidase activity, acting on L-amino acid peptides; cation binding; metal ion binding; metallopeptidase activity; hydrolase activity;	K17732			IPR007863; IPR011765; IPR011249; IPR011237;	Peptidase M16, C-terminal; Peptidase M16, N-terminal; Metalloenzyme, LuxS/M16 peptidase-like; Peptidase M16 domain;
GL23818-R1_1	362	K	Mitochondrial processing peptidase beta subunit OS=Dichomitus squalens (strain LYAD-421) GN=DICSQDRAFT_106645 PE=3 SV=1	tr|R7SY30|R7SY30_DICSQ	85.554	MSIAPK(1)DVEVER	1.248	2	1	mitochondria	proteolysis; metabolic process; macromolecule metabolic process; protein metabolic process; primary metabolic process; organic substance metabolic process;		endopeptidase activity; metalloendopeptidase activity; peptidase activity; catalytic activity; binding; ion binding; peptidase activity, acting on L-amino acid peptides; cation binding; metal ion binding; metallopeptidase activity; hydrolase activity;	K17732			IPR007863; IPR011765; IPR011249; IPR011237;	Peptidase M16, C-terminal; Peptidase M16, N-terminal; Metalloenzyme, LuxS/M16 peptidase-like; Peptidase M16 domain;
GL23835-R1_1	88	K	Peroxiredoxin Q OS=Laetiporus sulphureus 93-53 GN=LAESUDRAFT_641727 PE=4 SV=1	tr|A0A165HP89|A0A165HP89_9APHY	53.554	AFVEK(1)QK	-1.9461	2	1	cytosol	regulation of cellular process; homeostatic process; regulation of biological quality; metabolic process; regulation of biological process; oxidation-reduction process; single-organism metabolic process; cell redox homeostasis; single-organism cellular process; cellular homeostasis; single-organism process; cellular process; biological regulation;		antioxidant activity; catalytic activity; oxidoreductase activity;				IPR000866; IPR013766; IPR012336;	Alkyl hydroperoxide reductase subunit C/ Thiol specific antioxidant; Thioredoxin domain; Thioredoxin-like fold;
GL23844-R1_1	9	K	Adhesion regulating molecule OS=Laetiporus sulphureus 93-53 GN=LAESUDRAFT_754628 PE=4 SV=1	tr|A0A165HSB9|A0A165HSB9_9APHY	50.025	LAFK(1)AGR	3.2258	2	1	mitochondria		organelle; intracellular membrane-bounded organelle; intracellular organelle; nucleus; cell part; intracellular; cytoplasm; intracellular part; membrane-bounded organelle; cell;					IPR032368;	UCH-binding domain;
GL23873-R1_1	363	K	Pyruvate decarboxylase OS=Daedalea quercina L-15889 GN=DAEQUDRAFT_721483 PE=3 SV=1	tr|A0A165TUK4|A0A165TUK4_9APHY	59.067	LQPFK(1)EGAYR	-1.1916	2	1	cytosol			magnesium ion binding; vitamin binding; ion binding; cofactor binding; sulfur compound binding; thiamine pyrophosphate binding; heterocyclic compound binding; organic cyclic compound binding; catalytic activity; binding; cation binding; metal ion binding; anion binding; small molecule binding; coenzyme binding;	K01568	PDC; pyruvate decarboxylase [EC:4.1.1.1]	pco01100 Metabolic pathways; pco01130 Biosynthesis of antibiotics; pco00010 Glycolysis / Gluconeogenesis; pco01110 Biosynthesis of secondary metabolites;	IPR012000; IPR029035; IPR029061; IPR012001; IPR011766;	Thiamine pyrophosphate enzyme, central domain; DHS-like NAD/FAD-binding domain; Thiamin diphosphate-binding fold; Thiamine pyrophosphate enzyme, N-terminal TPP-binding domain; Thiamine pyrophosphate enzyme, C-terminal TPP-binding;
GL23912-R1_1	24	K	Electron transfer flavo protein beta subunit OS=Dichomitus squalens (strain LYAD-421) GN=DICSQDRAFT_61687 PE=4 SV=1	tr|R7SYF7|R7SYF7_DICSQ	70.256	TVDYAVK(1)IR	0.77315	2	1	mitochondria			electron carrier activity;	K03521			IPR014729; IPR033948; IPR014730;	Rossmann-like alpha/beta/alpha sandwich fold; Electron transfer flavoprotein, beta subunit, N-terminal; Electron transfer flavoprotein, alpha/beta-subunit, N-terminal;
GL23912-R1_1	32	K	Electron transfer flavo protein beta subunit OS=Dichomitus squalens (strain LYAD-421) GN=DICSQDRAFT_61687 PE=4 SV=1	tr|R7SYF7|R7SYF7_DICSQ	43.761	VNPDQK(1)GVDLNVK	-1.641	2	1	mitochondria			electron carrier activity;	K03521			IPR014729; IPR033948; IPR014730;	Rossmann-like alpha/beta/alpha sandwich fold; Electron transfer flavoprotein, beta subunit, N-terminal; Electron transfer flavoprotein, alpha/beta-subunit, N-terminal;
GL23912-R1_1	75	K	Electron transfer flavo protein beta subunit OS=Dichomitus squalens (strain LYAD-421) GN=DICSQDRAFT_61687 PE=4 SV=1	tr|R7SYF7|R7SYF7_DICSQ	72.321	LKDQVK(1)SIK	-0.67838	3	0.999872	mitochondria			electron carrier activity;	K03521			IPR014729; IPR033948; IPR014730;	Rossmann-like alpha/beta/alpha sandwich fold; Electron transfer flavoprotein, beta subunit, N-terminal; Electron transfer flavoprotein, alpha/beta-subunit, N-terminal;
GL23912-R1_1	78	K	Electron transfer flavo protein beta subunit OS=Dichomitus squalens (strain LYAD-421) GN=DICSQDRAFT_61687 PE=4 SV=1	tr|R7SYF7|R7SYF7_DICSQ	63.473	SIK(1)VVTIGPTK	2.0003	2	1	mitochondria			electron carrier activity;	K03521			IPR014729; IPR033948; IPR014730;	Rossmann-like alpha/beta/alpha sandwich fold; Electron transfer flavoprotein, beta subunit, N-terminal; Electron transfer flavoprotein, alpha/beta-subunit, N-terminal;
GL23912-R1_1	86	K	Electron transfer flavo protein beta subunit OS=Dichomitus squalens (strain LYAD-421) GN=DICSQDRAFT_61687 PE=4 SV=1	tr|R7SYF7|R7SYF7_DICSQ	89.231	VVTIGPTK(1)ASETLR	1.6793	2	1	mitochondria			electron carrier activity;	K03521			IPR014729; IPR033948; IPR014730;	Rossmann-like alpha/beta/alpha sandwich fold; Electron transfer flavoprotein, beta subunit, N-terminal; Electron transfer flavoprotein, alpha/beta-subunit, N-terminal;
GL23912-R1_1	263	K	Electron transfer flavo protein beta subunit OS=Dichomitus squalens (strain LYAD-421) GN=DICSQDRAFT_61687 PE=4 SV=1	tr|R7SYF7|R7SYF7_DICSQ	73.039	VAEPPK(1)R	-1.0839	2	1	mitochondria			electron carrier activity;	K03521			IPR014729; IPR033948; IPR014730;	Rossmann-like alpha/beta/alpha sandwich fold; Electron transfer flavoprotein, beta subunit, N-terminal; Electron transfer flavoprotein, alpha/beta-subunit, N-terminal;
GL23912-R1_1	281	K	Electron transfer flavo protein beta subunit OS=Dichomitus squalens (strain LYAD-421) GN=DICSQDRAFT_61687 PE=4 SV=1	tr|R7SYF7|R7SYF7_DICSQ	40.154	LK(1)EAGITGVK	-0.87571	2	1	mitochondria			electron carrier activity;	K03521			IPR014729; IPR033948; IPR014730;	Rossmann-like alpha/beta/alpha sandwich fold; Electron transfer flavoprotein, beta subunit, N-terminal; Electron transfer flavoprotein, alpha/beta-subunit, N-terminal;
GL23971-R1_1	165	K	Unplaced genomic scaffold GYMLUscaffold_16, whole genome shotgun sequence OS=Gymnopus luxurians FD-317 M1 GN=GYMLUDRAFT_72117 PE=4 SV=1	tr|A0A0D0C5P7|A0A0D0C5P7_9AGAR	42.314	ELQHGILELSK(1)TDK	0.98066	2	1	cytosol
GL23971-R1_1	168	K	Unplaced genomic scaffold GYMLUscaffold_16, whole genome shotgun sequence OS=Gymnopus luxurians FD-317 M1 GN=GYMLUDRAFT_72117 PE=4 SV=1	tr|A0A0D0C5P7|A0A0D0C5P7_9AGAR	95.618	TDK(1)HLFSSNK	-1.0828	2	1	cytosol
GL23971-R1_1	357	K	Unplaced genomic scaffold GYMLUscaffold_16, whole genome shotgun sequence OS=Gymnopus luxurians FD-317 M1 GN=GYMLUDRAFT_72117 PE=4 SV=1	tr|A0A0D0C5P7|A0A0D0C5P7_9AGAR	57.288	AYQASTGETK(1)EAIGK	0.23266	2	1	cytosol
GL24010-R1_1	62	K	Nitroreductase OS=Dichomitus squalens (strain LYAD-421) GN=DICSQDRAFT_69755 PE=4 SV=1	tr|R7SMI1|R7SMI1_DICSQ	47.302	AVLLLGDEHK(1)K	0.12961	3	1	cytosol	cellular response to stress; cellular response to stimulus; response to chemical; response to stress; response to oxidative stress; cellular response to oxidative stress; response to stimulus; cellular process; cellular response to chemical stimulus;		oxidoreductase activity, acting on NAD(P)H; catalytic activity; oxidoreductase activity, acting on NAD(P)H, nitrogenous group as acceptor; oxidoreductase activity;				IPR000415; IPR033877; IPR029479;	Nitroreductase-like; Nitroreductase Frm2/Hbn1-like; Nitroreductase;
GL24020-R1_1	33	K	Unplaced genomic scaffold K443scaffold_4, whole genome shotgun sequence OS=Laccaria amethystina LaAM-08-1 GN=K443DRAFT_980 PE=4 SV=1	tr|A0A0C9YMW0|A0A0C9YMW0_9AGAR	86.463	EAHLANAFK(1)EPR	-0.32152	3	1	cytosol				K09780			IPR011008; IPR005545;	Dimeric alpha-beta barrel; YCII-related;
GL24034-R1_1	300	K	3-methyl-2-oxobutanoate hydroxymethyltransferase OS=Dichomitus squalens (strain LYAD-421) GN=DICSQDRAFT_69829 PE=3 SV=1	tr|R7SMB0|R7SMB0_DICSQ	47.603	AQWEK(1)FER	-1.8911	2	1	mitochondria	cofactor biosynthetic process; vitamin biosynthetic process; single-organism biosynthetic process; small molecule metabolic process; single-organism cellular process; nitrogen compound metabolic process; cellular modified amino acid biosynthetic process; single-organism process; coenzyme metabolic process; biosynthetic process; cellular amide metabolic process; organonitrogen compound biosyntheti…		3-methyl-2-oxobutanoate hydroxymethyltransferase activity; transferase activity, transferring one-carbon groups; hydroxymethyl-, formyl- and related transferase activity; catalytic activity; transferase activity;	K00606	panB; 3-methyl-2-oxobutanoate hydroxymethyltransferase [EC:2.1.2.11]	pco01100 Metabolic pathways; pco01110 Biosynthesis of secondary metabolites; pco00770 Pantothenate and CoA biosynthesis;	IPR015813;	Pyruvate/Phosphoenolpyruvate kinase-like domain;
GL24068-R2_1	599	K	Creatinase/aminopeptidase OS=Trametes versicolor (strain FP-101664) GN=TRAVEDRAFT_176228 PE=3 SV=1	tr|R7S6P7|R7S6P7_TRAVS	47.894	VAPLLK(1)SDER	-0.26374	2	1	mitochondria			peptidase activity; exopeptidase activity; catalytic activity; metalloaminopeptidase activity; metalloexopeptidase activity; peptidase activity, acting on L-amino acid peptides; aminopeptidase activity; hydrolase activity; metallopeptidase activity;	K01262			IPR029149; IPR000994; IPR033740; IPR028980; IPR000587; IPR032416;	Creatinase/Aminopeptidase P/Spt16, N-terminal; Peptidase M24; Aminopeptidase P; Creatinase/Aminopeptidase P, N-terminal; Creatinase, N-terminal; Peptidase M24, C-terminal domain;
GL24068-R2_1	606	K	Creatinase/aminopeptidase OS=Trametes versicolor (strain FP-101664) GN=TRAVEDRAFT_176228 PE=3 SV=1	tr|R7S6P7|R7S6P7_TRAVS	67.035	ALK(1)WLQR	0.24217	2	1	mitochondria			peptidase activity; exopeptidase activity; catalytic activity; metalloaminopeptidase activity; metalloexopeptidase activity; peptidase activity, acting on L-amino acid peptides; aminopeptidase activity; hydrolase activity; metallopeptidase activity;	K01262			IPR029149; IPR000994; IPR033740; IPR028980; IPR000587; IPR032416;	Creatinase/Aminopeptidase P/Spt16, N-terminal; Peptidase M24; Aminopeptidase P; Creatinase/Aminopeptidase P, N-terminal; Creatinase, N-terminal; Peptidase M24, C-terminal domain;
GL24080-R1_1	89	K	Prolyl-tRNA synthetase OS=Laetiporus sulphureus 93-53 GN=LAESUDRAFT_721626 PE=3 SV=1	tr|A0A165GFQ8|A0A165GFQ8_9APHY	42.396	HLNLK(1)ELR	1.3419	3	1	cytosol	cellular aromatic compound metabolic process; cellular protein metabolic process; single-organism process; biosynthetic process; tRNA aminoacylation; cellular metabolic process; organic substance metabolic process; metabolic process; cellular amino acid metabolic process; heterocycle metabolic process; nucleobase-containing compound metabolic process; cellular nitrogen compound metabolic process;…	intracellular part; cell; cell part; intracellular; cytoplasm;	ligase activity, forming aminoacyl-tRNA and related compounds; ATP binding; aminoacyl-tRNA editing activity; nucleoside phosphate binding; carboxylic ester hydrolase activity; ligase activity, forming carbon-oxygen bonds; ligase activity; nucleoside binding; ion binding; hydrolase activity; nucleotide binding; proline-tRNA ligase activity; organic cyclic compound binding; heterocyclic compound bi…	K01881	PARS; prolyl-tRNA synthetase [EC:6.1.1.15]	pco00970 Aminoacyl-tRNA biosynthesis;	IPR002314; IPR016061; IPR033721; IPR004154; IPR017449; IPR006195; IPR007214;	Aminoacyl-tRNA synthetase, class II (G/ P/ S/T); Proline-tRNA ligase, class II, C-terminal; Prolyl-tRNA synthetase, catalytic domain; Anticodon-binding; Prolyl-tRNA synthetase, class II; Aminoacyl-tRNA synthetase, class II; YbaK/aminoacyl-tRNA synthetase-associated domain;
GL24100-R1_1	61	K	Peptidyl-prolyl cis-trans isomerase OS=Ganoderma lucidum GN=CYP5 PE=2 SV=1	tr|V5W4R0|V5W4R0_GANLU	73.435	LFDDVVPK(1)TAR	-1.115	2	1	extracellular	cellular protein metabolic process; protein peptidyl-prolyl isomerization; peptidyl-proline modification; primary metabolic process; cellular metabolic process; organic substance metabolic process; protein folding; peptidyl-amino acid modification; metabolic process; cellular macromolecule metabolic process; cellular protein modification process; protein metabolic process; macromolecule metabolic…		peptidyl-prolyl cis-trans isomerase activity; isomerase activity; catalytic activity; cis-trans isomerase activity;	K01802			IPR002130; IPR029000;	Cyclophilin-type peptidyl-prolyl cis-trans isomerase domain; Cyclophilin-like domain;
GL24100-R1_1	79	K	Peptidyl-prolyl cis-trans isomerase OS=Ganoderma lucidum GN=CYP5 PE=2 SV=1	tr|V5W4R0|V5W4R0_GANLU	78.078	ELATGQHGFGYK(1)GSSFHR	0.94557	3	1	extracellular	cellular protein metabolic process; protein peptidyl-prolyl isomerization; peptidyl-proline modification; primary metabolic process; cellular metabolic process; organic substance metabolic process; protein folding; peptidyl-amino acid modification; metabolic process; cellular macromolecule metabolic process; cellular protein modification process; protein metabolic process; macromolecule metabolic…		peptidyl-prolyl cis-trans isomerase activity; isomerase activity; catalytic activity; cis-trans isomerase activity;	K01802			IPR002130; IPR029000;	Cyclophilin-type peptidyl-prolyl cis-trans isomerase domain; Cyclophilin-like domain;
GL24100-R1_1	121	K	Peptidyl-prolyl cis-trans isomerase OS=Ganoderma lucidum GN=CYP5 PE=2 SV=1	tr|V5W4R0|V5W4R0_GANLU	94.122	FEDENFQLK(1)HTK	0.36005	2	1	extracellular	cellular protein metabolic process; protein peptidyl-prolyl isomerization; peptidyl-proline modification; primary metabolic process; cellular metabolic process; organic substance metabolic process; protein folding; peptidyl-amino acid modification; metabolic process; cellular macromolecule metabolic process; cellular protein modification process; protein metabolic process; macromolecule metabolic…		peptidyl-prolyl cis-trans isomerase activity; isomerase activity; catalytic activity; cis-trans isomerase activity;	K01802			IPR002130; IPR029000;	Cyclophilin-type peptidyl-prolyl cis-trans isomerase domain; Cyclophilin-like domain;
GL24100-R1_1	183	K	Peptidyl-prolyl cis-trans isomerase OS=Ganoderma lucidum GN=CYP5 PE=2 SV=1	tr|V5W4R0|V5W4R0_GANLU	50.897	VESLGSASGTPK(1)AR	0.75938	2	1	extracellular	cellular protein metabolic process; protein peptidyl-prolyl isomerization; peptidyl-proline modification; primary metabolic process; cellular metabolic process; organic substance metabolic process; protein folding; peptidyl-amino acid modification; metabolic process; cellular macromolecule metabolic process; cellular protein modification process; protein metabolic process; macromolecule metabolic…		peptidyl-prolyl cis-trans isomerase activity; isomerase activity; catalytic activity; cis-trans isomerase activity;	K01802			IPR002130; IPR029000;	Cyclophilin-type peptidyl-prolyl cis-trans isomerase domain; Cyclophilin-like domain;
GL24133-R1_1	346	K	P-loop containing nucleoside triphosphate hydrolase protein OS=Dichomitus squalens (strain LYAD-421) GN=DICSQDRAFT_66567 PE=4 SV=1	tr|R7SRK1|R7SRK1_DICSQ	69.672	YDK(1)HLSAYEK	0.057438	2	1	mitochondria	transport; transmembrane transport; single-organism localization; single-organism cellular process; single-organism process; localization; cellular process; single-organism transport; establishment of localization;	intrinsic component of membrane; membrane; integral component of membrane; membrane part;	nucleoside phosphate binding; primary active transmembrane transporter activity; hydrolase activity, acting on acid anhydrides; hydrolase activity; ATPase activity; organic cyclic compound binding; heterocyclic compound binding; pyrophosphatase activity; catalytic activity; ribonucleotide binding; ATPase activity, coupled to movement of substances; binding; purine ribonucleoside binding; hydrolas…	K05663	ABC.ATM; mitochondrial ABC transporter ATM	pco02010 ABC transporters;	IPR003593; IPR003439; IPR027417; IPR011527;	AAA+ ATPase domain; ABC transporter-like; P-loop containing nucleoside triphosphate hydrolase; ABC transporter type 1, transmembrane domain;
GL24133-R1_1	528	K	P-loop containing nucleoside triphosphate hydrolase protein OS=Dichomitus squalens (strain LYAD-421) GN=DICSQDRAFT_66567 PE=4 SV=1	tr|R7SRK1|R7SRK1_DICSQ	40.352	ELTLK(1)SLR	-1.5313	2	1	mitochondria	transport; transmembrane transport; single-organism localization; single-organism cellular process; single-organism process; localization; cellular process; single-organism transport; establishment of localization;	intrinsic component of membrane; membrane; integral component of membrane; membrane part;	nucleoside phosphate binding; primary active transmembrane transporter activity; hydrolase activity, acting on acid anhydrides; hydrolase activity; ATPase activity; organic cyclic compound binding; heterocyclic compound binding; pyrophosphatase activity; catalytic activity; ribonucleotide binding; ATPase activity, coupled to movement of substances; binding; purine ribonucleoside binding; hydrolas…	K05663	ABC.ATM; mitochondrial ABC transporter ATM	pco02010 ABC transporters;	IPR003593; IPR003439; IPR027417; IPR011527;	AAA+ ATPase domain; ABC transporter-like; P-loop containing nucleoside triphosphate hydrolase; ABC transporter type 1, transmembrane domain;
GL24133-R1_1	587	K	P-loop containing nucleoside triphosphate hydrolase protein OS=Dichomitus squalens (strain LYAD-421) GN=DICSQDRAFT_66567 PE=4 SV=1	tr|R7SRK1|R7SRK1_DICSQ	50.04	YQTK(1)VGER	0.47504	2	1	mitochondria	transport; transmembrane transport; single-organism localization; single-organism cellular process; single-organism process; localization; cellular process; single-organism transport; establishment of localization;	intrinsic component of membrane; membrane; integral component of membrane; membrane part;	nucleoside phosphate binding; primary active transmembrane transporter activity; hydrolase activity, acting on acid anhydrides; hydrolase activity; ATPase activity; organic cyclic compound binding; heterocyclic compound binding; pyrophosphatase activity; catalytic activity; ribonucleotide binding; ATPase activity, coupled to movement of substances; binding; purine ribonucleoside binding; hydrolas…	K05663	ABC.ATM; mitochondrial ABC transporter ATM	pco02010 ABC transporters;	IPR003593; IPR003439; IPR027417; IPR011527;	AAA+ ATPase domain; ABC transporter-like; P-loop containing nucleoside triphosphate hydrolase; ABC transporter type 1, transmembrane domain;
GL24144-R1_1	16	K	Cytochrome-c from the OXPHOS pathway OS=Daedalea quercina L-15889 GN=DAEQUDRAFT_728415 PE=3 SV=1	tr|A0A165P990|A0A165P990_9APHY	56.81	GAGLFK(1)TR	0.041453	2	1	mitochondria			organic cyclic compound binding; heterocyclic compound binding; electron carrier activity; heme binding; tetrapyrrole binding; binding;	K08738	CYC; cytochrome c	pco01100 Metabolic pathways; pco00920 Sulfur metabolism;	IPR009056;	Cytochrome c-like domain;
GL24144-R1_1	91	K	Cytochrome-c from the OXPHOS pathway OS=Daedalea quercina L-15889 GN=DAEQUDRAFT_728415 PE=3 SV=1	tr|A0A165P990|A0A165P990_9APHY	40.098	MAFAGLK(1)K	-0.28677	2	1	mitochondria			organic cyclic compound binding; heterocyclic compound binding; electron carrier activity; heme binding; tetrapyrrole binding; binding;	K08738	CYC; cytochrome c	pco01100 Metabolic pathways; pco00920 Sulfur metabolism;	IPR009056;	Cytochrome c-like domain;
GL24163-R1_1	5	K	GroES-like protein OS=Dichomitus squalens (strain LYAD-421) GN=DICSQDRAFT_110490 PE=4 SV=1	tr|R7STB4|R7STB4_DICSQ	50.786	ATQK(1)ALILPEK	0.98545	2	1	cytosol	single-organism process; metabolic process; oxidation-reduction process; single-organism metabolic process;		catalytic activity; oxidoreductase activity;				IPR011032; IPR020843; IPR016040; IPR013154; IPR013149;	GroES-like; Polyketide synthase, enoylreductase domain; NAD(P)-binding domain; Alcohol dehydrogenase, N-terminal; Alcohol dehydrogenase, C-terminal;
GL24163-R1_1	12	K	GroES-like protein OS=Dichomitus squalens (strain LYAD-421) GN=DICSQDRAFT_110490 PE=4 SV=1	tr|R7STB4|R7STB4_DICSQ	43.604	ALILPEK(1)QGEWK	1.554	2	1	cytosol	single-organism process; metabolic process; oxidation-reduction process; single-organism metabolic process;		catalytic activity; oxidoreductase activity;				IPR011032; IPR020843; IPR016040; IPR013154; IPR013149;	GroES-like; Polyketide synthase, enoylreductase domain; NAD(P)-binding domain; Alcohol dehydrogenase, N-terminal; Alcohol dehydrogenase, C-terminal;
GL24163-R1_1	25	K	GroES-like protein OS=Dichomitus squalens (strain LYAD-421) GN=DICSQDRAFT_110490 PE=4 SV=1	tr|R7STB4|R7STB4_DICSQ	51.286	VADIAVPK(1)PGPK	-0.57038	2	1	cytosol	single-organism process; metabolic process; oxidation-reduction process; single-organism metabolic process;		catalytic activity; oxidoreductase activity;				IPR011032; IPR020843; IPR016040; IPR013154; IPR013149;	GroES-like; Polyketide synthase, enoylreductase domain; NAD(P)-binding domain; Alcohol dehydrogenase, N-terminal; Alcohol dehydrogenase, C-terminal;
GL24188-R1_1	513	K	Fatty acid synthase OS=Laetiporus sulphureus 93-53 GN=LAESUDRAFT_815884 PE=4 SV=1	tr|A0A165BNJ3|A0A165BNJ3_9APHY	53.751	VVVAGEK(1)SK	0.064939	2	1	cytosol	single-organism biosynthetic process; organic acid biosynthetic process; oxidation-reduction process; small molecule metabolic process; single-organism cellular process; single-organism process; cellular lipid metabolic process; biosynthetic process; fatty acid metabolic process; primary metabolic process; cellular metabolic process; fatty acid biosynthetic process; organic substance biosynthetic…	cell part; intracellular; cytoplasm; macromolecular complex; fatty acid synthase complex; intracellular part; cytosolic part; protein complex; cell; cytosol; cytoplasmic part;	magnesium ion binding; oxidoreductase activity, acting on the CH-CH group of donors, NAD or NADP as acceptor; ion binding; phosphotransferase activity, for other substituted phosphate groups; enoyl-[acyl-carrier-protein] reductase (NADH) activity; transferase activity, transferring acyl groups other than amino-acyl groups; oxidoreductase activity; oxidoreductase activity, acting on the CH-CH grou…	K00668			IPR013785; IPR016035; IPR008278; IPR002539; IPR013565; IPR029069; IPR032088; IPR003965; IPR014031; IPR014030; IPR014043; IPR020801; IPR016039; IPR016040; IPR001227; IPR004568;	Aldolase-type TIM barrel; Acyl transferase/acyl hydrolase/lysophospholipase; 4'-phosphopantetheinyl transferase superfamily; MaoC-like domain; Domain of unknown function DUF1729; HotDog domain; Starter unit:ACP transacylase; Fatty acid synthase; Beta-ketoacyl synthase, C-terminal; Beta-ketoacyl synthase, N-terminal; Acyl transferase; Polyketide synthase, acyl transferase domain; Thiolase-like; NA…
GL24188-R1_1	2207	K	Fatty acid synthase OS=Laetiporus sulphureus 93-53 GN=LAESUDRAFT_815884 PE=4 SV=1	tr|A0A165BNJ3|A0A165BNJ3_9APHY	49.418	SIK(1)DLVGGK	-0.40239	2	1	cytosol	single-organism biosynthetic process; organic acid biosynthetic process; oxidation-reduction process; small molecule metabolic process; single-organism cellular process; single-organism process; cellular lipid metabolic process; biosynthetic process; fatty acid metabolic process; primary metabolic process; cellular metabolic process; fatty acid biosynthetic process; organic substance biosynthetic…	cell part; intracellular; cytoplasm; macromolecular complex; fatty acid synthase complex; intracellular part; cytosolic part; protein complex; cell; cytosol; cytoplasmic part;	magnesium ion binding; oxidoreductase activity, acting on the CH-CH group of donors, NAD or NADP as acceptor; ion binding; phosphotransferase activity, for other substituted phosphate groups; enoyl-[acyl-carrier-protein] reductase (NADH) activity; transferase activity, transferring acyl groups other than amino-acyl groups; oxidoreductase activity; oxidoreductase activity, acting on the CH-CH grou…	K00668			IPR013785; IPR016035; IPR008278; IPR002539; IPR013565; IPR029069; IPR032088; IPR003965; IPR014031; IPR014030; IPR014043; IPR020801; IPR016039; IPR016040; IPR001227; IPR004568;	Aldolase-type TIM barrel; Acyl transferase/acyl hydrolase/lysophospholipase; 4'-phosphopantetheinyl transferase superfamily; MaoC-like domain; Domain of unknown function DUF1729; HotDog domain; Starter unit:ACP transacylase; Fatty acid synthase; Beta-ketoacyl synthase, C-terminal; Beta-ketoacyl synthase, N-terminal; Acyl transferase; Polyketide synthase, acyl transferase domain; Thiolase-like; NA…
GL24208-R1_1	310	K	NAD P-binding protein OS=Gloeophyllum trabeum (strain ATCC 11539 / FP-39264 / Madison 617) GN=GLOTRDRAFT_64200 PE=4 SV=1	tr|S7PY13|S7PY13_GLOTA	77.058	YK(1)EYPVR	-0.87081	2	1	cytosol	single-organism process; metabolic process; oxidation-reduction process; single-organism metabolic process;		catalytic activity; oxidoreductase activity;	K07119			IPR011032; IPR020843; IPR016040; IPR013149;	GroES-like; Polyketide synthase, enoylreductase domain; NAD(P)-binding domain; Alcohol dehydrogenase, C-terminal;
GL24256-R1_1	119	K	Aldo/keto reductase OS=Dichomitus squalens (strain LYAD-421) GN=DICSQDRAFT_173225 PE=4 SV=1	tr|R7SQV1|R7SQV1_DICSQ	74.611	TLAAVDDSLK(1)K	-1.7985	2	1	cytosol	single-organism process; metabolic process; oxidation-reduction process; single-organism metabolic process;		catalytic activity; oxidoreductase activity;				IPR023210;	NADP-dependent oxidoreductase domain;
GL24280-R1_1	534	K	Phosphoglucomutase OS=Dichomitus squalens (strain LYAD-421) GN=DICSQDRAFT_112999 PE=3 SV=1	tr|R7SKA3|R7SKA3_DICSQ	48.527	GAAELNK(1)DTQEGLK	0.5905	2	1	cytosol	metabolic process; carbohydrate metabolic process; primary metabolic process; organic substance metabolic process;		magnesium ion binding; isomerase activity; catalytic activity; binding; intramolecular transferase activity, phosphotransferases; ion binding; metal ion binding; cation binding; intramolecular transferase activity;	K01835	pgm; phosphoglucomutase [EC:5.4.2.2]	pco00030 Pentose phosphate pathway; pco00230 Purine metabolism; pco01100 Metabolic pathways; pco01130 Biosynthesis of antibiotics; pco00500 Starch and sucrose metabolism; pco00010 Glycolysis / Gluconeogenesis; pco01110 Biosynthesis of secondary metabolites; pco00052 Galactose metabolism; pco00520 Amino sugar and nucleotide sugar metabolism;	IPR005846; IPR005843; IPR005845; IPR016055; IPR005844;	Alpha-D-phosphohexomutase, alpha/beta/alpha domain III; Alpha-D-phosphohexomutase, C-terminal; Alpha-D-phosphohexomutase, alpha/beta/alpha domain II; Alpha-D-phosphohexomutase, alpha/beta/alpha I/II/III; Alpha-D-phosphohexomutase, alpha/beta/alpha domain I;
GL24284-R1_1	91	K	Sorbose reductase sou1 OS=Dichomitus squalens (strain LYAD-421) GN=DICSQDRAFT_110717 PE=4 SV=1	tr|R7SQ40|R7SQ40_DICSQ	56.548	LEGK(1)TGGEGR	-0.82815	2	1	cytosol			catalytic activity; oxidoreductase activity;				IPR016040;	NAD(P)-binding domain;
GL24317-R1_1	97	K	Unplaced genomic scaffold CY34scaffold_101, whole genome shotgun sequence OS=Suillus luteus UH-Slu-Lm8-n1 GN=CY34DRAFT_804678 PE=4 SV=1	tr|A0A0D0BHM8|A0A0D0BHM8_9HOMO	43.68	EVLK(1)QVYVAER	1.8959	2	1	mitochondria	nucleoside metabolic process; purine nucleoside metabolic process; purine ribonucleoside monophosphate metabolic process; nucleotide metabolic process; single-organism process; purine ribonucleoside biosynthetic process; nucleoside biosynthetic process; biosynthetic process; ribonucleoside monophosphate biosynthetic process; cellular metabolic process; phosphate-containing compound metabolic proc…	intracellular organelle; membrane; mitochondrial part; organelle membrane; organelle envelope; intracellular organelle part; cytoplasm; macromolecular complex; intracellular part; mitochondrial proton-transporting ATP synthase complex, coupling factor F(o); cell; mitochondrial membrane part; proton-transporting ATP synthase complex; mitochondrion; organelle part; intracellular membrane-bounded or…	ion transmembrane transporter activity; substrate-specific transporter activity; monovalent inorganic cation transmembrane transporter activity; inorganic cation transmembrane transporter activity; hydrogen ion transmembrane transporter activity; cation transmembrane transporter activity; substrate-specific transmembrane transporter activity; transporter activity; transmembrane transporter activi…	K02140	ATPeFG; F-type H+-transporting ATPase subunit g	pco00190 Oxidative phosphorylation; pco01100 Metabolic pathways;
GL24340-R1_1	7	K	Hsp10-like protein OS=Dichomitus squalens (strain LYAD-421) GN=DICSQDRAFT_94104 PE=3 SV=1	tr|R7SJE1|R7SJE1_DICSQ	40.727	AAQATFK(1)SIK	-0.45269	2	1	mitochondria	protein folding; metabolic process; cellular protein metabolic process; cellular macromolecule metabolic process; macromolecule metabolic process; protein metabolic process; primary metabolic process; cellular process; cellular metabolic process; organic substance metabolic process;	intracellular part; cell; cell part; intracellular; cytoplasm;		K04078			IPR011032;	GroES-like;
GL24340-R1_1	10	K	Hsp10-like protein OS=Dichomitus squalens (strain LYAD-421) GN=DICSQDRAFT_94104 PE=3 SV=1	tr|R7SJE1|R7SJE1_DICSQ	51.286	SIK(1)SVIPLFDR	1.9401	2	1	mitochondria	protein folding; metabolic process; cellular protein metabolic process; cellular macromolecule metabolic process; macromolecule metabolic process; protein metabolic process; primary metabolic process; cellular process; cellular metabolic process; organic substance metabolic process;	intracellular part; cell; cell part; intracellular; cytoplasm;		K04078			IPR011032;	GroES-like;
GL24340-R1_1	81	K	Hsp10-like protein OS=Dichomitus squalens (strain LYAD-421) GN=DICSQDRAFT_94104 PE=3 SV=1	tr|R7SJE1|R7SJE1_DICSQ	49.298	DGNVLPVSVK(1)AGDR	-2.4317	2	1	mitochondria	protein folding; metabolic process; cellular protein metabolic process; cellular macromolecule metabolic process; macromolecule metabolic process; protein metabolic process; primary metabolic process; cellular process; cellular metabolic process; organic substance metabolic process;	intracellular part; cell; cell part; intracellular; cytoplasm;		K04078			IPR011032;	GroES-like;
GL24346-R1_1	420	K	Beta-hexosaminidase OS=Dichomitus squalens (strain LYAD-421) GN=DICSQDRAFT_170494 PE=3 SV=1	tr|R7T190|R7T190_DICSQ	83.614	VVEK(1)NFR	-0.57177	2	1	extracellular	metabolic process; carbohydrate metabolic process; primary metabolic process; organic substance metabolic process;		beta-N-acetylhexosaminidase activity; hydrolase activity, hydrolyzing O-glycosyl compounds; hydrolase activity; catalytic activity; hexosaminidase activity; hydrolase activity, acting on glycosyl bonds;	K12373	HEXA_B; hexosaminidase [EC:3.2.1.52]	pco00511 Other glycan degradation; pco01100 Metabolic pathways; pco00531 Glycosaminoglycan degradation; pco00513 Various types of N-glycan biosynthesis; pco00603 Glycosphingolipid biosynthesis - globo and isoglobo series; pco00520 Amino sugar and nucleotide sugar metabolism;	IPR029018; IPR015883; IPR029019; IPR017853; IPR013781;	Chitobiase/beta-hexosaminidase domain 2-like; Glycoside hydrolase family 20, catalytic domain; Beta-hexosaminidase, eukaryotic type, N-terminal; Glycoside hydrolase superfamily; Glycoside hydrolase, catalytic domain;
GL24381-R1_1	138	K	Thioredoxin reductase OS=Dichomitus squalens (strain LYAD-421) GN=DICSQDRAFT_72665 PE=3 SV=1	tr|R7SI97|R7SI97_DICSQ	46.88	FGTK(1)IITETVSK	2.1486	2	1	mitochondria	single-organism process; metabolic process; oxidation-reduction process; single-organism metabolic process;		catalytic activity; oxidoreductase activity;	K00384	trxB; thioredoxin reductase (NADPH) [EC:1.8.1.9]	pco00450 Selenocompound metabolism; pco00240 Pyrimidine metabolism;	IPR023753;	FAD/NAD(P)-binding domain;
GL24381-R1_1	349	K	Thioredoxin reductase OS=Dichomitus squalens (strain LYAD-421) GN=DICSQDRAFT_72665 PE=3 SV=1	tr|R7SI97|R7SI97_DICSQ	47.712	GVFAAGDVQDK(1)R	-0.25043	2	1	mitochondria	single-organism process; metabolic process; oxidation-reduction process; single-organism metabolic process;		catalytic activity; oxidoreductase activity;	K00384	trxB; thioredoxin reductase (NADPH) [EC:1.8.1.9]	pco00450 Selenocompound metabolism; pco00240 Pyrimidine metabolism;	IPR023753;	FAD/NAD(P)-binding domain;
GL24425-R1_1	101	K	40S ribosomal protein S2 OS=Dichomitus squalens (strain LYAD-421) GN=DICSQDRAFT_162021 PE=3 SV=1	tr|R7SXF2|R7SXF2_DICSQ	51.445	IMPVQK(1)QTR	-0.54986	2	1	mitochondria	cellular protein metabolic process; biosynthetic process; primary metabolic process; cellular metabolic process; organic substance biosynthetic process; cellular biosynthetic process; organic substance metabolic process; metabolic process; cellular macromolecule biosynthetic process; cellular macromolecule metabolic process; gene expression; macromolecule metabolic process; protein metabolic proc…	ribosome; intracellular organelle; intracellular non-membrane-bounded organelle; small ribosomal subunit; intracellular organelle part; cytoplasm; macromolecular complex; intracellular part; cell; organelle part; non-membrane-bounded organelle; organelle; ribosomal subunit; intracellular; cell part; ribonucleoprotein complex; cytoplasmic part;	organic cyclic compound binding; heterocyclic compound binding; RNA binding; binding; nucleic acid binding; structural molecule activity; structural constituent of ribosome;	K02981	RP-S2e; small subunit ribosomal protein S2e	pco03010 Ribosome;	IPR014720; IPR005324; IPR020568; IPR014721; IPR013810;	Double-stranded RNA-binding domain; Ribosomal protein S5, C-terminal; Ribosomal protein S5 domain 2-type fold; Ribosomal protein S5 domain 2-type fold, subgroup; Ribosomal protein S5, N-terminal;
GL24433-R2_1	53	K	Unplaced genomic scaffold K443scaffold_57, whole genome shotgun sequence OS=Laccaria amethystina LaAM-08-1 GN=K443DRAFT_517155 PE=4 SV=1	tr|A0A0C9WTR2|A0A0C9WTR2_9AGAR	43.03	SGLALFDK(1)IISK	0.90721	2	1	cytosol	oxidation-reduction process; small molecule metabolic process; single-organism cellular process; single-organism process; cellular lipid metabolic process; fatty acid metabolic process; primary metabolic process; cellular metabolic process; organic substance metabolic process; metabolic process; single-organism metabolic process; carboxylic acid metabolic process; monocarboxylic acid metabolic pr…		nucleoside phosphate binding; ion binding; NAD+ binding; nucleotide binding; cofactor binding; oxidoreductase activity; heterocyclic compound binding; organic cyclic compound binding; oxidoreductase activity, acting on CH-OH group of donors; oxidoreductase activity, acting on the CH-OH group of donors, NAD or NADP as acceptor; NAD binding; catalytic activity; binding; anion binding; 3-hydroxyacyl…	K00074	paaH; 3-hydroxybutyryl-CoA dehydrogenase [EC:1.1.1.157]	pco00650 Butanoate metabolism; pco01100 Metabolic pathways; pco00360 Phenylalanine metabolism;	IPR008927; IPR013328; IPR016040; IPR006176; IPR006108;	6-phosphogluconate dehydrogenase C-terminal domain-like; 6-phosphogluconate dehydrogenase, domain 2; NAD(P)-binding domain; 3-hydroxyacyl-CoA dehydrogenase, NAD binding; 3-hydroxyacyl-CoA dehydrogenase, C-terminal;
GL24433-R2_1	57	K	Unplaced genomic scaffold K443scaffold_57, whole genome shotgun sequence OS=Laccaria amethystina LaAM-08-1 GN=K443DRAFT_517155 PE=4 SV=1	tr|A0A0C9WTR2|A0A0C9WTR2_9AGAR	48.423	IISK(1)DVSK	-1.2097	2	1	cytosol	oxidation-reduction process; small molecule metabolic process; single-organism cellular process; single-organism process; cellular lipid metabolic process; fatty acid metabolic process; primary metabolic process; cellular metabolic process; organic substance metabolic process; metabolic process; single-organism metabolic process; carboxylic acid metabolic process; monocarboxylic acid metabolic pr…		nucleoside phosphate binding; ion binding; NAD+ binding; nucleotide binding; cofactor binding; oxidoreductase activity; heterocyclic compound binding; organic cyclic compound binding; oxidoreductase activity, acting on CH-OH group of donors; oxidoreductase activity, acting on the CH-OH group of donors, NAD or NADP as acceptor; NAD binding; catalytic activity; binding; anion binding; 3-hydroxyacyl…	K00074	paaH; 3-hydroxybutyryl-CoA dehydrogenase [EC:1.1.1.157]	pco00650 Butanoate metabolism; pco01100 Metabolic pathways; pco00360 Phenylalanine metabolism;	IPR008927; IPR013328; IPR016040; IPR006176; IPR006108;	6-phosphogluconate dehydrogenase C-terminal domain-like; 6-phosphogluconate dehydrogenase, domain 2; NAD(P)-binding domain; 3-hydroxyacyl-CoA dehydrogenase, NAD binding; 3-hydroxyacyl-CoA dehydrogenase, C-terminal;
GL24433-R2_1	63	K	Unplaced genomic scaffold K443scaffold_57, whole genome shotgun sequence OS=Laccaria amethystina LaAM-08-1 GN=K443DRAFT_517155 PE=4 SV=1	tr|A0A0C9WTR2|A0A0C9WTR2_9AGAR	54.066	GK(1)LTSEAAK	-1.1717	2	1	cytosol	oxidation-reduction process; small molecule metabolic process; single-organism cellular process; single-organism process; cellular lipid metabolic process; fatty acid metabolic process; primary metabolic process; cellular metabolic process; organic substance metabolic process; metabolic process; single-organism metabolic process; carboxylic acid metabolic process; monocarboxylic acid metabolic pr…		nucleoside phosphate binding; ion binding; NAD+ binding; nucleotide binding; cofactor binding; oxidoreductase activity; heterocyclic compound binding; organic cyclic compound binding; oxidoreductase activity, acting on CH-OH group of donors; oxidoreductase activity, acting on the CH-OH group of donors, NAD or NADP as acceptor; NAD binding; catalytic activity; binding; anion binding; 3-hydroxyacyl…	K00074	paaH; 3-hydroxybutyryl-CoA dehydrogenase [EC:1.1.1.157]	pco00650 Butanoate metabolism; pco01100 Metabolic pathways; pco00360 Phenylalanine metabolism;	IPR008927; IPR013328; IPR016040; IPR006176; IPR006108;	6-phosphogluconate dehydrogenase C-terminal domain-like; 6-phosphogluconate dehydrogenase, domain 2; NAD(P)-binding domain; 3-hydroxyacyl-CoA dehydrogenase, NAD binding; 3-hydroxyacyl-CoA dehydrogenase, C-terminal;
GL24433-R2_1	70	K	Unplaced genomic scaffold K443scaffold_57, whole genome shotgun sequence OS=Laccaria amethystina LaAM-08-1 GN=K443DRAFT_517155 PE=4 SV=1	tr|A0A0C9WTR2|A0A0C9WTR2_9AGAR	52.391	LTSEAAK(1)EAR	-0.69393	2	1	cytosol	oxidation-reduction process; small molecule metabolic process; single-organism cellular process; single-organism process; cellular lipid metabolic process; fatty acid metabolic process; primary metabolic process; cellular metabolic process; organic substance metabolic process; metabolic process; single-organism metabolic process; carboxylic acid metabolic process; monocarboxylic acid metabolic pr…		nucleoside phosphate binding; ion binding; NAD+ binding; nucleotide binding; cofactor binding; oxidoreductase activity; heterocyclic compound binding; organic cyclic compound binding; oxidoreductase activity, acting on CH-OH group of donors; oxidoreductase activity, acting on the CH-OH group of donors, NAD or NADP as acceptor; NAD binding; catalytic activity; binding; anion binding; 3-hydroxyacyl…	K00074	paaH; 3-hydroxybutyryl-CoA dehydrogenase [EC:1.1.1.157]	pco00650 Butanoate metabolism; pco01100 Metabolic pathways; pco00360 Phenylalanine metabolism;	IPR008927; IPR013328; IPR016040; IPR006176; IPR006108;	6-phosphogluconate dehydrogenase C-terminal domain-like; 6-phosphogluconate dehydrogenase, domain 2; NAD(P)-binding domain; 3-hydroxyacyl-CoA dehydrogenase, NAD binding; 3-hydroxyacyl-CoA dehydrogenase, C-terminal;
GL24433-R2_1	283	K	Unplaced genomic scaffold K443scaffold_57, whole genome shotgun sequence OS=Laccaria amethystina LaAM-08-1 GN=K443DRAFT_517155 PE=4 SV=1	tr|A0A0C9WTR2|A0A0C9WTR2_9AGAR	61.161	MVDAQWYGK(1)K	-0.63064	2	1	cytosol	oxidation-reduction process; small molecule metabolic process; single-organism cellular process; single-organism process; cellular lipid metabolic process; fatty acid metabolic process; primary metabolic process; cellular metabolic process; organic substance metabolic process; metabolic process; single-organism metabolic process; carboxylic acid metabolic process; monocarboxylic acid metabolic pr…		nucleoside phosphate binding; ion binding; NAD+ binding; nucleotide binding; cofactor binding; oxidoreductase activity; heterocyclic compound binding; organic cyclic compound binding; oxidoreductase activity, acting on CH-OH group of donors; oxidoreductase activity, acting on the CH-OH group of donors, NAD or NADP as acceptor; NAD binding; catalytic activity; binding; anion binding; 3-hydroxyacyl…	K00074	paaH; 3-hydroxybutyryl-CoA dehydrogenase [EC:1.1.1.157]	pco00650 Butanoate metabolism; pco01100 Metabolic pathways; pco00360 Phenylalanine metabolism;	IPR008927; IPR013328; IPR016040; IPR006176; IPR006108;	6-phosphogluconate dehydrogenase C-terminal domain-like; 6-phosphogluconate dehydrogenase, domain 2; NAD(P)-binding domain; 3-hydroxyacyl-CoA dehydrogenase, NAD binding; 3-hydroxyacyl-CoA dehydrogenase, C-terminal;
GL24439-R1_1	132	K	Acyl-CoA dehydrogenase domain-containing protein OS=Laetiporus sulphureus 93-53 GN=LAESUDRAFT_728682 PE=3 SV=1	tr|A0A165D1N1|A0A165D1N1_9APHY	50.04	YLPLLAK(1)GK	0.57544	2	1	cytosol	single-organism process; metabolic process; oxidation-reduction process; single-organism metabolic process;		nucleoside phosphate binding; flavin adenine dinucleotide binding; ion binding; nucleotide binding; cofactor binding; oxidoreductase activity; oxidoreductase activity, acting on the CH-CH group of donors; heterocyclic compound binding; organic cyclic compound binding; catalytic activity; binding; anion binding; acyl-CoA dehydrogenase activity; coenzyme binding; small molecule binding;	K00252	GCDH; glutaryl-CoA dehydrogenase [EC:1.3.8.6]	pco00380 Tryptophan metabolism; pco01100 Metabolic pathways; pco01130 Biosynthesis of antibiotics; pco00310 Lysine degradation; pco00071 Fatty acid degradation;	IPR009100; IPR013786; IPR006091; IPR009075;	Acyl-CoA dehydrogenase/oxidase, N-terminal and middle domain; Acyl-CoA dehydrogenase/oxidase, N-terminal; Acyl-CoA oxidase/dehydrogenase, central domain; Acyl-CoA dehydrogenase/oxidase C-terminal;
GL24439-R1_1	225	K	Acyl-CoA dehydrogenase domain-containing protein OS=Laetiporus sulphureus 93-53 GN=LAESUDRAFT_728682 PE=3 SV=1	tr|A0A165D1N1|A0A165D1N1_9APHY	53.756	GFLLEK(1)GTK	-3.0454	2	1	cytosol	single-organism process; metabolic process; oxidation-reduction process; single-organism metabolic process;		nucleoside phosphate binding; flavin adenine dinucleotide binding; ion binding; nucleotide binding; cofactor binding; oxidoreductase activity; oxidoreductase activity, acting on the CH-CH group of donors; heterocyclic compound binding; organic cyclic compound binding; catalytic activity; binding; anion binding; acyl-CoA dehydrogenase activity; coenzyme binding; small molecule binding;	K00252	GCDH; glutaryl-CoA dehydrogenase [EC:1.3.8.6]	pco00380 Tryptophan metabolism; pco01100 Metabolic pathways; pco01130 Biosynthesis of antibiotics; pco00310 Lysine degradation; pco00071 Fatty acid degradation;	IPR009100; IPR013786; IPR006091; IPR009075;	Acyl-CoA dehydrogenase/oxidase, N-terminal and middle domain; Acyl-CoA dehydrogenase/oxidase, N-terminal; Acyl-CoA oxidase/dehydrogenase, central domain; Acyl-CoA dehydrogenase/oxidase C-terminal;
GL24439-R1_1	236	K	Acyl-CoA dehydrogenase domain-containing protein OS=Laetiporus sulphureus 93-53 GN=LAESUDRAFT_728682 PE=3 SV=1	tr|A0A165D1N1|A0A165D1N1_9APHY	51.445	GLTAPPIK(1)HK	0.30439	2	1	cytosol	single-organism process; metabolic process; oxidation-reduction process; single-organism metabolic process;		nucleoside phosphate binding; flavin adenine dinucleotide binding; ion binding; nucleotide binding; cofactor binding; oxidoreductase activity; oxidoreductase activity, acting on the CH-CH group of donors; heterocyclic compound binding; organic cyclic compound binding; catalytic activity; binding; anion binding; acyl-CoA dehydrogenase activity; coenzyme binding; small molecule binding;	K00252	GCDH; glutaryl-CoA dehydrogenase [EC:1.3.8.6]	pco00380 Tryptophan metabolism; pco01100 Metabolic pathways; pco01130 Biosynthesis of antibiotics; pco00310 Lysine degradation; pco00071 Fatty acid degradation;	IPR009100; IPR013786; IPR006091; IPR009075;	Acyl-CoA dehydrogenase/oxidase, N-terminal and middle domain; Acyl-CoA dehydrogenase/oxidase, N-terminal; Acyl-CoA oxidase/dehydrogenase, central domain; Acyl-CoA dehydrogenase/oxidase C-terminal;
GL24473-R1_1	117	K	Aldo/keto reductase OS=Daedalea quercina L-15889 GN=DAEQUDRAFT_764874 PE=4 SV=1	tr|A0A165QZP5|A0A165QZP5_9APHY	52.071	DAEK(1)SVSNAISK	1.3646	2	1	cytosol	single-organism process; metabolic process; oxidation-reduction process; single-organism metabolic process;		catalytic activity; oxidoreductase activity;				IPR023210;	NADP-dependent oxidoreductase domain;
GL24484-R1_1	489	K	Pyruvate dehydrogenase E1 component subunit alpha OS=Pycnoporus cinnabarinus GN=BN946_scf185014.g109 PE=4 SV=1	tr|A0A060SN21|A0A060SN21_PYCCI	45.081	ENLLK(1)WYK	-1.893	2	1	cytoskeleton	cofactor biosynthetic process; single-organism process; biosynthetic process; cellular metabolic process; thioester biosynthetic process; sulfur compound biosynthetic process; organic substance metabolic process; acetyl-CoA biosynthetic process; pyruvate metabolic process; metabolic process; monocarboxylic acid metabolic process; coenzyme biosynthetic process; cellular process; sulfur compound me…	intracellular membrane-bounded organelle; organelle; intracellular organelle; cell part; intracellular; intracellular part; membrane-bounded organelle; cell;	catalytic activity; binding; oxidoreductase activity, acting on the aldehyde or oxo group of donors; protein binding; pyruvate dehydrogenase activity; pyruvate dehydrogenase (acetyl-transferring) activity; oxidoreductase activity, acting on the aldehyde or oxo group of donors, disulfide as acceptor; oxidoreductase activity;	K00161	PDHA; pyruvate dehydrogenase E1 component alpha subunit [EC:1.2.4.1]	pco01200 Carbon metabolism; pco01100 Metabolic pathways; pco01130 Biosynthesis of antibiotics; pco00020 Citrate cycle (TCA cycle); pco00010 Glycolysis / Gluconeogenesis; pco01110 Biosynthesis of secondary metabolites; pco00620 Pyruvate metabolism;	IPR011989; IPR016024; IPR001017; IPR029061;	Armadillo-like helical; Armadillo-type fold; Dehydrogenase, E1 component; Thiamin diphosphate-binding fold;
GL24484-R1_1	492	K	Pyruvate dehydrogenase E1 component subunit alpha OS=Pycnoporus cinnabarinus GN=BN946_scf185014.g109 PE=4 SV=1	tr|A0A060SN21|A0A060SN21_PYCCI	91.867	WYK(1)QMSVIR	-1.2387	2	1	cytoskeleton	cofactor biosynthetic process; single-organism process; biosynthetic process; cellular metabolic process; thioester biosynthetic process; sulfur compound biosynthetic process; organic substance metabolic process; acetyl-CoA biosynthetic process; pyruvate metabolic process; metabolic process; monocarboxylic acid metabolic process; coenzyme biosynthetic process; cellular process; sulfur compound me…	intracellular membrane-bounded organelle; organelle; intracellular organelle; cell part; intracellular; intracellular part; membrane-bounded organelle; cell;	catalytic activity; binding; oxidoreductase activity, acting on the aldehyde or oxo group of donors; protein binding; pyruvate dehydrogenase activity; pyruvate dehydrogenase (acetyl-transferring) activity; oxidoreductase activity, acting on the aldehyde or oxo group of donors, disulfide as acceptor; oxidoreductase activity;	K00161	PDHA; pyruvate dehydrogenase E1 component alpha subunit [EC:1.2.4.1]	pco01200 Carbon metabolism; pco01100 Metabolic pathways; pco01130 Biosynthesis of antibiotics; pco00020 Citrate cycle (TCA cycle); pco00010 Glycolysis / Gluconeogenesis; pco01110 Biosynthesis of secondary metabolites; pco00620 Pyruvate metabolism;	IPR011989; IPR016024; IPR001017; IPR029061;	Armadillo-like helical; Armadillo-type fold; Dehydrogenase, E1 component; Thiamin diphosphate-binding fold;
GL24484-R1_1	509	K	Pyruvate dehydrogenase E1 component subunit alpha OS=Pycnoporus cinnabarinus GN=BN946_scf185014.g109 PE=4 SV=1	tr|A0A060SN21|A0A060SN21_PYCCI	98.592	RMEQAADALYK(1)QK	-0.023221	3	1	cytoskeleton	cofactor biosynthetic process; single-organism process; biosynthetic process; cellular metabolic process; thioester biosynthetic process; sulfur compound biosynthetic process; organic substance metabolic process; acetyl-CoA biosynthetic process; pyruvate metabolic process; metabolic process; monocarboxylic acid metabolic process; coenzyme biosynthetic process; cellular process; sulfur compound me…	intracellular membrane-bounded organelle; organelle; intracellular organelle; cell part; intracellular; intracellular part; membrane-bounded organelle; cell;	catalytic activity; binding; oxidoreductase activity, acting on the aldehyde or oxo group of donors; protein binding; pyruvate dehydrogenase activity; pyruvate dehydrogenase (acetyl-transferring) activity; oxidoreductase activity, acting on the aldehyde or oxo group of donors, disulfide as acceptor; oxidoreductase activity;	K00161	PDHA; pyruvate dehydrogenase E1 component alpha subunit [EC:1.2.4.1]	pco01200 Carbon metabolism; pco01100 Metabolic pathways; pco01130 Biosynthesis of antibiotics; pco00020 Citrate cycle (TCA cycle); pco00010 Glycolysis / Gluconeogenesis; pco01110 Biosynthesis of secondary metabolites; pco00620 Pyruvate metabolism;	IPR011989; IPR016024; IPR001017; IPR029061;	Armadillo-like helical; Armadillo-type fold; Dehydrogenase, E1 component; Thiamin diphosphate-binding fold;
GL24484-R1_1	766	K	Pyruvate dehydrogenase E1 component subunit alpha OS=Pycnoporus cinnabarinus GN=BN946_scf185014.g109 PE=4 SV=1	tr|A0A060SN21|A0A060SN21_PYCCI	55.604	GMDK(1)AAK	-0.55138	2	1	cytoskeleton	cofactor biosynthetic process; single-organism process; biosynthetic process; cellular metabolic process; thioester biosynthetic process; sulfur compound biosynthetic process; organic substance metabolic process; acetyl-CoA biosynthetic process; pyruvate metabolic process; metabolic process; monocarboxylic acid metabolic process; coenzyme biosynthetic process; cellular process; sulfur compound me…	intracellular membrane-bounded organelle; organelle; intracellular organelle; cell part; intracellular; intracellular part; membrane-bounded organelle; cell;	catalytic activity; binding; oxidoreductase activity, acting on the aldehyde or oxo group of donors; protein binding; pyruvate dehydrogenase activity; pyruvate dehydrogenase (acetyl-transferring) activity; oxidoreductase activity, acting on the aldehyde or oxo group of donors, disulfide as acceptor; oxidoreductase activity;	K00161	PDHA; pyruvate dehydrogenase E1 component alpha subunit [EC:1.2.4.1]	pco01200 Carbon metabolism; pco01100 Metabolic pathways; pco01130 Biosynthesis of antibiotics; pco00020 Citrate cycle (TCA cycle); pco00010 Glycolysis / Gluconeogenesis; pco01110 Biosynthesis of secondary metabolites; pco00620 Pyruvate metabolism;	IPR011989; IPR016024; IPR001017; IPR029061;	Armadillo-like helical; Armadillo-type fold; Dehydrogenase, E1 component; Thiamin diphosphate-binding fold;
GL24484-R1_1	769	K	Pyruvate dehydrogenase E1 component subunit alpha OS=Pycnoporus cinnabarinus GN=BN946_scf185014.g109 PE=4 SV=1	tr|A0A060SN21|A0A060SN21_PYCCI	67.136	AAK(1)AEVDVAVEEAK	-0.41272	3	1	cytoskeleton	cofactor biosynthetic process; single-organism process; biosynthetic process; cellular metabolic process; thioester biosynthetic process; sulfur compound biosynthetic process; organic substance metabolic process; acetyl-CoA biosynthetic process; pyruvate metabolic process; metabolic process; monocarboxylic acid metabolic process; coenzyme biosynthetic process; cellular process; sulfur compound me…	intracellular membrane-bounded organelle; organelle; intracellular organelle; cell part; intracellular; intracellular part; membrane-bounded organelle; cell;	catalytic activity; binding; oxidoreductase activity, acting on the aldehyde or oxo group of donors; protein binding; pyruvate dehydrogenase activity; pyruvate dehydrogenase (acetyl-transferring) activity; oxidoreductase activity, acting on the aldehyde or oxo group of donors, disulfide as acceptor; oxidoreductase activity;	K00161	PDHA; pyruvate dehydrogenase E1 component alpha subunit [EC:1.2.4.1]	pco01200 Carbon metabolism; pco01100 Metabolic pathways; pco01130 Biosynthesis of antibiotics; pco00020 Citrate cycle (TCA cycle); pco00010 Glycolysis / Gluconeogenesis; pco01110 Biosynthesis of secondary metabolites; pco00620 Pyruvate metabolism;	IPR011989; IPR016024; IPR001017; IPR029061;	Armadillo-like helical; Armadillo-type fold; Dehydrogenase, E1 component; Thiamin diphosphate-binding fold;
GL24518-R1_1	166	K	CDC10 OS=Polyporus umbellatus PE=2 SV=1	tr|S4THP5|S4THP5_9APHY	83.182	YIK(1)DQHSAYLR	0.86972	2	1	mitochondria			nucleoside phosphate binding; nucleoside binding; ion binding; nucleotide binding; organic cyclic compound binding; heterocyclic compound binding; ribonucleoside binding; carbohydrate derivative binding; ribonucleotide binding; binding; purine ribonucleoside binding; anion binding; purine ribonucleotide binding; purine nucleoside binding; guanyl ribonucleotide binding; guanyl nucleotide binding; …	K16938			IPR027417; IPR030379;	P-loop containing nucleoside triphosphate hydrolase; Septin-type guanine nucleotide-binding (G) domain;
GL24518-R1_1	293	K	CDC10 OS=Polyporus umbellatus PE=2 SV=1	tr|S4THP5|S4THP5_9APHY	50.108	TVIIDGK(1)PVR	1.7268	2	1	mitochondria			nucleoside phosphate binding; nucleoside binding; ion binding; nucleotide binding; organic cyclic compound binding; heterocyclic compound binding; ribonucleoside binding; carbohydrate derivative binding; ribonucleotide binding; binding; purine ribonucleoside binding; anion binding; purine ribonucleotide binding; purine nucleoside binding; guanyl ribonucleotide binding; guanyl nucleotide binding; …	K16938			IPR027417; IPR030379;	P-loop containing nucleoside triphosphate hydrolase; Septin-type guanine nucleotide-binding (G) domain;
GL24519-R1_1	121	K	PCI-domain-containing protein OS=Trametes versicolor (strain FP-101664) GN=TRAVEDRAFT_75560 PE=4 SV=1	tr|R7S7Y8|R7S7Y8_TRAVS	56.936	AVEAQK(1)LALEK	-0.64253	2	1	nuclear			protein binding; binding;	K03037	PSMD6; 26S proteasome regulatory subunit N7	pco03050 Proteasome;	IPR011991; IPR000717; IPR011990;	Winged helix-turn-helix DNA-binding domain; Proteasome component (PCI) domain; Tetratricopeptide-like helical domain;
GL24546-R1_1	244	K	60S ribosomal protein L7 OS=Postia placenta (strain ATCC 44394 / Madison 698-R) GN=POSPLDRAFT_120666 PE=4 SV=1	tr|B8PG47|B8PG47_POSPM	50.04	ETHVNK(1)LIR	-4.2495	2	1	cytosol				K02937	RP-L7e; large subunit ribosomal protein L7e	pco03010 Ribosome;	IPR012988; IPR016082;	Ribosomal protein L30, N-terminal; Ribosomal protein L30, ferredoxin-like fold domain;
GL24555-R1_1	37	K	Citrate synthase OS=Pycnoporus cinnabarinus GN=BN946_scf184863.g27 PE=3 SV=1	tr|A0A060SAG4|A0A060SAG4_PYCCI	66.92	EVLEEVVPK(1)K	0.47411	2	1	mitochondria	tricarboxylic acid metabolic process; oxidation-reduction process; small molecule metabolic process; single-organism cellular process; tricarboxylic acid cycle; single-organism process; primary metabolic process; cellular respiration; cellular metabolic process; organic substance metabolic process; citrate metabolic process; metabolic process; generation of precursor metabolites and energy; aerob…		citrate synthase activity; transferase activity, transferring acyl groups; transferase activity, transferring acyl groups, acyl groups converted into alkyl on transfer; catalytic activity; transferase activity; citrate (Si)-synthase activity;	K01647	CS; citrate synthase [EC:2.3.3.1]	pco01100 Metabolic pathways; pco01130 Biosynthesis of antibiotics; pco00630 Glyoxylate and dicarboxylate metabolism; pco01200 Carbon metabolism; pco01230 Biosynthesis of amino acids; pco01210 2-Oxocarboxylic acid metabolism; pco00020 Citrate cycle (TCA cycle); pco01110 Biosynthesis of secondary metabolites;	IPR016142;	Citrate synthase-like, large alpha subdomain;
GL24555-R1_1	43	K	Citrate synthase OS=Pycnoporus cinnabarinus GN=BN946_scf184863.g27 PE=3 SV=1	tr|A0A060SAG4|A0A060SAG4_PYCCI	178.94	QLQLK(1)QLK	-0.82808	2	1	mitochondria	tricarboxylic acid metabolic process; oxidation-reduction process; small molecule metabolic process; single-organism cellular process; tricarboxylic acid cycle; single-organism process; primary metabolic process; cellular respiration; cellular metabolic process; organic substance metabolic process; citrate metabolic process; metabolic process; generation of precursor metabolites and energy; aerob…		citrate synthase activity; transferase activity, transferring acyl groups; transferase activity, transferring acyl groups, acyl groups converted into alkyl on transfer; catalytic activity; transferase activity; citrate (Si)-synthase activity;	K01647	CS; citrate synthase [EC:2.3.3.1]	pco01100 Metabolic pathways; pco01130 Biosynthesis of antibiotics; pco00630 Glyoxylate and dicarboxylate metabolism; pco01200 Carbon metabolism; pco01230 Biosynthesis of amino acids; pco01210 2-Oxocarboxylic acid metabolism; pco00020 Citrate cycle (TCA cycle); pco01110 Biosynthesis of secondary metabolites;	IPR016142;	Citrate synthase-like, large alpha subdomain;
GL24555-R1_1	46	K	Citrate synthase OS=Pycnoporus cinnabarinus GN=BN946_scf184863.g27 PE=3 SV=1	tr|A0A060SAG4|A0A060SAG4_PYCCI	201.3	QLK(1)TEHGQAVLGDVK	1.6408	3	1	mitochondria	tricarboxylic acid metabolic process; oxidation-reduction process; small molecule metabolic process; single-organism cellular process; tricarboxylic acid cycle; single-organism process; primary metabolic process; cellular respiration; cellular metabolic process; organic substance metabolic process; citrate metabolic process; metabolic process; generation of precursor metabolites and energy; aerob…		citrate synthase activity; transferase activity, transferring acyl groups; transferase activity, transferring acyl groups, acyl groups converted into alkyl on transfer; catalytic activity; transferase activity; citrate (Si)-synthase activity;	K01647	CS; citrate synthase [EC:2.3.3.1]	pco01100 Metabolic pathways; pco01130 Biosynthesis of antibiotics; pco00630 Glyoxylate and dicarboxylate metabolism; pco01200 Carbon metabolism; pco01230 Biosynthesis of amino acids; pco01210 2-Oxocarboxylic acid metabolism; pco00020 Citrate cycle (TCA cycle); pco01110 Biosynthesis of secondary metabolites;	IPR016142;	Citrate synthase-like, large alpha subdomain;
GL24555-R1_1	58	K	Citrate synthase OS=Pycnoporus cinnabarinus GN=BN946_scf184863.g27 PE=3 SV=1	tr|A0A060SAG4|A0A060SAG4_PYCCI	64.377	TEHGQAVLGDVK(1)VEHVVGGMR	0.52393	3	1	mitochondria	tricarboxylic acid metabolic process; oxidation-reduction process; small molecule metabolic process; single-organism cellular process; tricarboxylic acid cycle; single-organism process; primary metabolic process; cellular respiration; cellular metabolic process; organic substance metabolic process; citrate metabolic process; metabolic process; generation of precursor metabolites and energy; aerob…		citrate synthase activity; transferase activity, transferring acyl groups; transferase activity, transferring acyl groups, acyl groups converted into alkyl on transfer; catalytic activity; transferase activity; citrate (Si)-synthase activity;	K01647	CS; citrate synthase [EC:2.3.3.1]	pco01100 Metabolic pathways; pco01130 Biosynthesis of antibiotics; pco00630 Glyoxylate and dicarboxylate metabolism; pco01200 Carbon metabolism; pco01230 Biosynthesis of amino acids; pco01210 2-Oxocarboxylic acid metabolism; pco00020 Citrate cycle (TCA cycle); pco01110 Biosynthesis of secondary metabolites;	IPR016142;	Citrate synthase-like, large alpha subdomain;
GL24555-R1_1	219	K	Citrate synthase OS=Pycnoporus cinnabarinus GN=BN946_scf184863.g27 PE=3 SV=1	tr|A0A060SAG4|A0A060SAG4_PYCCI	41.399	NVYNPGK(1)PIPK	1.2054	2	1	mitochondria	tricarboxylic acid metabolic process; oxidation-reduction process; small molecule metabolic process; single-organism cellular process; tricarboxylic acid cycle; single-organism process; primary metabolic process; cellular respiration; cellular metabolic process; organic substance metabolic process; citrate metabolic process; metabolic process; generation of precursor metabolites and energy; aerob…		citrate synthase activity; transferase activity, transferring acyl groups; transferase activity, transferring acyl groups, acyl groups converted into alkyl on transfer; catalytic activity; transferase activity; citrate (Si)-synthase activity;	K01647	CS; citrate synthase [EC:2.3.3.1]	pco01100 Metabolic pathways; pco01130 Biosynthesis of antibiotics; pco00630 Glyoxylate and dicarboxylate metabolism; pco01200 Carbon metabolism; pco01230 Biosynthesis of amino acids; pco01210 2-Oxocarboxylic acid metabolism; pco00020 Citrate cycle (TCA cycle); pco01110 Biosynthesis of secondary metabolites;	IPR016142;	Citrate synthase-like, large alpha subdomain;
GL24555-R1_1	223	K	Citrate synthase OS=Pycnoporus cinnabarinus GN=BN946_scf184863.g27 PE=3 SV=1	tr|A0A060SAG4|A0A060SAG4_PYCCI	46.069	NVYNPGK(0.008)PIPK(0.992)INK	0.10412	2	0.992367	mitochondria	tricarboxylic acid metabolic process; oxidation-reduction process; small molecule metabolic process; single-organism cellular process; tricarboxylic acid cycle; single-organism process; primary metabolic process; cellular respiration; cellular metabolic process; organic substance metabolic process; citrate metabolic process; metabolic process; generation of precursor metabolites and energy; aerob…		citrate synthase activity; transferase activity, transferring acyl groups; transferase activity, transferring acyl groups, acyl groups converted into alkyl on transfer; catalytic activity; transferase activity; citrate (Si)-synthase activity;	K01647	CS; citrate synthase [EC:2.3.3.1]	pco01100 Metabolic pathways; pco01130 Biosynthesis of antibiotics; pco00630 Glyoxylate and dicarboxylate metabolism; pco01200 Carbon metabolism; pco01230 Biosynthesis of amino acids; pco01210 2-Oxocarboxylic acid metabolism; pco00020 Citrate cycle (TCA cycle); pco01110 Biosynthesis of secondary metabolites;	IPR016142;	Citrate synthase-like, large alpha subdomain;
GL24555-R1_1	386	K	Citrate synthase OS=Pycnoporus cinnabarinus GN=BN946_scf184863.g27 PE=3 SV=1	tr|A0A060SAG4|A0A060SAG4_PYCCI	90.498	TYEVAPAVLK(1)EHGK	-1.397	2	1	mitochondria	tricarboxylic acid metabolic process; oxidation-reduction process; small molecule metabolic process; single-organism cellular process; tricarboxylic acid cycle; single-organism process; primary metabolic process; cellular respiration; cellular metabolic process; organic substance metabolic process; citrate metabolic process; metabolic process; generation of precursor metabolites and energy; aerob…		citrate synthase activity; transferase activity, transferring acyl groups; transferase activity, transferring acyl groups, acyl groups converted into alkyl on transfer; catalytic activity; transferase activity; citrate (Si)-synthase activity;	K01647	CS; citrate synthase [EC:2.3.3.1]	pco01100 Metabolic pathways; pco01130 Biosynthesis of antibiotics; pco00630 Glyoxylate and dicarboxylate metabolism; pco01200 Carbon metabolism; pco01230 Biosynthesis of amino acids; pco01210 2-Oxocarboxylic acid metabolism; pco00020 Citrate cycle (TCA cycle); pco01110 Biosynthesis of secondary metabolites;	IPR016142;	Citrate synthase-like, large alpha subdomain;
[truncated: 332 more rows]

## Sheet: Table S2
Table S2. Conservative analysis of the succinylated proteins
Ganoderma Lucidum	Aspergillus flavus	Candida albicans	Histoplasma capsulatum	Pseudomonas aeruginosa	Fragaria ananassa	Triticum aestivum	Vibrio parahemolyticus	Count
GL21258-R1_1			tr|A6R615|A6R615_AJECN					1
GL24280-R1_1	tr|B8N1K6|B8N1K6_ASPFN							1
GL23394-R1_1	tr|B8N9R3|B8N9R3_ASPFN		tr|A6R3M3|A6R3M3_AJECN					2
GL31424-R1_1	tr|B8N6C1|B8N6C1_ASPFN							1
GL25972-R1_1	tr|B8NAU0|B8NAU0_ASPFN	tr|Q5A389|Q5A389_CANAL	tr|A6RGQ4|A6RGQ4_AJECN					3
GL25671-R1_1	tr|B8N8I7|B8N8I7_ASPFN							1
[truncated: 376 more rows]

## Sheet: Table S3
Table S3. Analysis the sequence motifs of the succinylpeptides
[truncated: 467 more rows]

[truncated: 7 more sheets: Table S4, Table S5, Table S6, Table S7, Table S8, Table S9, Table S10]
